# Supplementary material for: Associations between sleep duration, sleep quality, and weight status in Chinese children and adolescents
Source: BMC Public Health. 2022 Jun 7;22:1136. doi: 10.1186/s12889-022-13534-w (PMC9172025; doi:10.1186/s12889-022-13534-w)
Supplement: Supplementary file 3 — Additional file 3: [file 12889_2022_13534_MOESM3_ESM.xlsx]

## Sheet: Overall Samples
School_Type	Grade	Class	ID	NSF Age Group	Gender	Age	Father Education	Mother Education	MVPA	SED	Height	Weight	BMI	Weight Status	Sleep Duration	Sleep Quality Scores	Sleep quality	Sleep Duration
0	5	6	5	1	1	10.3	4	4	0	342.857	1.42	34	16.8617	2	5	2	0	0
0	5	2	23	1	1	10.5	3	3	360	771.429	1.375	27.8	14.7041	2	5	6	1	0
0	3	2	6	1	1	9	4	4	137.143	50	1.3	26	15.3846	2	6	5	0	0
0	5	4	25	1	1	10.7	4	3	47.5	65.7143	1.565	66.3	27.0698	1	6	2	0	0
0	3	4	13	1	1	9	2	3	137.143	159.714	1.41	35.4	17.8059	2	6	7	1	0
0	3	6	26	1	1	9.1	4	4	21.4286	162.429	1.365	37.4	20.0727	1	6	6	1	0
0	3	6	29	1	1	8.2	4	4	0	182.714	1.324	37.4	21.3351	1	6	6	1	0
0	3	3	14	1	1	8	4	4	42.8571	206.857	1.4	31	15.8163	2	6	9	1	0
0	4	1	22	1	1	9.4	2	2	0	235.714	1.435	41.8	20.2989	1	6	9	1	0
0	5	1	12	1	1	12	3	3	87.1429	344.857	1.54	66	27.8293	1	6	4	0	0
0	3	6	17	1	1	8.9	3	3	55.7143	308.143	1.385	33	17.2034	2	6	10	1	0
0	3	2	4	1	1	8	1	3	137.143	315.714	1.4	34	17.3469	2	6	4	0	0
0	4	2	34	1	1	10	3	4	81.4286	666.429	1.38	30.5	16.0155	2	6	12	1	0
0	4	1	31	1	1	10	2	3	0	805.714	1.52	48.1	20.8189	1	6	9	1	0
0	4	4	33	1	1	9.4	3	3	28.5714	234.286	1.41	46	23.1377	1	6.5	7	1	0
0	3	1	32	1	1	8.3	4	4	3.57143	333	1.335	27.6	15.4863	2	7	3	0	1
0	3	5	17	1	1	8.7	4	4	0	333	1.475	44	20.2241	1	7	1	0	1
0	4	5	32	1	1	9.9	4	4	0	333	1.445	38.7	18.5343	2	7	7	1	1
0	5	4	34	1	1	11	1	1	68.5714	24.8571	1.47	37	17.1225	2	7	9	1	1
0	4	4	14	1	1	10	1	1	147	81.4286	1.32	30.8	17.6768	2	7	5	0	1
0	4	2	13	1	1	10	1	3	114	94	1.538	73.7	31.1569	1	7	3	0	1
0	4	5	34	1	1	9.9	4	4	34.2857	104.286	1.47	39.2	18.1406	2	7	6	1	1
0	4	6	32	1	1	10.1	4	4	13.5714	152.143	1.39	30.9	15.993	2	7	4	0	1
0	3	1	23	1	1	8.4	4	4	21.4286	154.286	1.41	32	16.0958	2	7	2	0	1
0	5	4	10	1	1	10	1	1	17.4286	170.9	1.44	42.7	20.5922	1	7	6	1	1
0	4	5	30	1	1	9.7	3	3	154.286	212.857	1.665	69.8	25.1783	1	7	7	1	1
0	5	1	22	1	1	10.5	3	3	0	192.857	1.52	55	23.8054	1	7	6	1	1
0	4	5	26	1	1	10	2	2	35.7143	201.429	1.58	51	20.4294	1	7	9	1	1
0	5	5	21	1	1	10.2	3	3	171.429	300	1.415	37.1	18.5294	2	7	7	1	1
0	5	1	28	1	1	10.5	1	4	0	211.429	1.36	52	28.1142	1	7	6	1	1
0	5	3	16	1	1	10.4	4	4	10.2857	219.286	1.395	31.3	16.0841	2	7	9	1	1
0	3	1	22	1	1	8.9	3	3	17.1429	230.714	1.335	36.8	20.6483	1	7	3	0	1
0	4	1	29	1	1	9.6	4	4	26	240.714	1.455	51.9	24.5155	1	7	5	0	1
0	5	1	20	1	1	10.8	4	4	4.28571	244.714	1.505	43.5	19.2051	2	7	5	0	1
0	5	1	18	1	1	10.7	3	4	23.2857	245	1.45	35	16.6468	2	7	9	1	1
0	4	3	5	1	1	9	3	3	80	284	1.48	52	23.74	1	7	7	1	1
0	4	1	17	1	1	9.9	3	3	17.1429	281.429	1.31	26.9	15.6751	2	7	8	1	1
0	5	2	12	1	1	10	2	2	128.571	282.857	1.56	64.1	26.3396	1	7	4	0	1
0	3	1	18	1	1	9.1	3	3	42.8571	291.429	1.45	45	21.4031	1	7	4	0	1
0	3	1	26	1	1	8.9	4	4	9.28571	338.571	1.43	36.9	18.0449	2	7	3	0	1
0	4	4	21	1	1	8.9	3	3	0	319.286	1.275	24.2	14.8866	2	7	7	1	1
0	3	3	9	1	1	9	4	4	137.143	364.429	1.3	25.4	15.0296	2	7	4	0	1
0	5	4	20	1	1	10.3	2	2	47.4286	353.286	1.46	35.1	16.4665	2	7	6	1	1
0	4	4	19	1	1	9.8	1	1	25.7143	367.143	1.515	53.6	23.3528	1	7	6	1	1
0	3	5	19	1	1	8.8	3	3	50	421.429	1.4	48.4	24.6939	1	7	3	0	1
0	5	5	22	1	1	11.1	3	3	117.143	452.857	1.48	31	14.1527	2	7	7	1	1
0	5	3	9	1	1	10	2	2	51.4286	522.143	1.374	38.7	20.4992	1	7	6	1	1
0	4	3	5	1	1	9	4	4	102.857	494.286	1.27	25	15.5	2	7	8	1	1
0	4	3	24	1	1	9.3	4	4	30	531.429	1.5	64.9	28.8444	1	7	9	1	1
0	4	3	26	1	1	9.6	3	3	42.8571	537.143	1.36	33.4	18.058	2	7	7	1	1
0	5	4	29	1	1	10.7	2	2	64.2857	573.714	1.505	41.3	18.2338	2	7	6	1	1
0	5	1	23	1	1	11	3	3	64.2857	621.429	1.5	48.8	21.6889	1	7	3	0	1
0	5	3	3	1	1	10	2	1	42.8571	710.714	1.43	40.1	19.6098	1	7	9	1	1
0	3	3	3	1	1	9	4	2	257.143	844.571	1.3	29.8	17.6331	2	7	12	1	1
0	3	6	27	1	1	8.5	3	3	308.571	925.714	1.42	39.5	19.5894	1	7	4	0	1
0	3	3	17	1	1	10	1	1	222.857	891.429	1.43	46.2	22.5928	1	7	12	1	1
0	4	4	4	1	1	10	3	2	210	850	1.5	37	16.4444	2	7.4	9	1	1
0	5	5	19	1	1	10.2	3	3	10.7143	105.286	1.39	31.3	16.2	2	7.5	7	1	1
0	5	2	25	1	1	10.5	4	4	60	270	1.495	37.5	16.7783	2	7.5	4	0	1
0	5	4	19	1	1	10.7	3	2	51.4286	312.857	1.415	44	21.9756	1	7.5	3	0	1
0	4	4	26	1	1	9.7	3	3	128.571	333	1.5	53.7	23.8667	1	8	5	0	1
0	5	4	24	1	1	10.2	3	3	47.8571	333	1.445	45.9	21.9825	1	8	4	0	1
0	3	5	18	1	1	8.4	4	4	0	94.2857	1.355	28.6	15.5771	2	8	2	0	1
0	4	2	22	1	1	9.4	4	4	138	108.429	1.33	27.6	15.6029	2	8	11	1	1
0	5	1	6	1	1	11	4	4	102.857	165	1.45	44.7	21.2604	1	8	0	0	1
0	5	3	29	1	1	10.2	3	3	4.28571	108.571	1.335	36.8	20.6483	1	8	2	0	1
0	5	6	1	1	1	10	3	3	51.4286	110	1.395	32.5	16.7007	2	8	1	0	1
0	4	5	19	1	1	10	3	3	15.7143	114.286	1.445	41.5	19.8752	1	8	5	0	1
0	5	4	26	1	1	11	4	3	0	140	1.52	52	22.5069	1	8	2	0	1
0	3	3	19	1	1	9	3	3	120	143.571	1.45	35.6	16.9322	2	8	4	0	1
0	4	1	18	1	1	9.3	3	3	81.4286	137.143	1.43	48.9	23.9131	1	8	0	0	1
0	5	6	14	1	1	10.2	3	3	6.42857	139.286	1.32	24	13.7741	2	8	6	1	1
0	5	2	11	1	1	11	2	2	54.2857	178.571	1.62	69.6	26.5203	1	8	2	0	1
0	5	3	8	1	1	10	2	2	22.8571	174.286	1.384	28.3	14.7745	2	8	6	1	1
0	4	1	33	1	1	10	1	1	18.5714	165.714	1.305	30.3	17.7919	2	8	3	0	1
0	5	3	24	1	1	11	1	4	50	177.571	1.53	58	24.7768	1	8	6	1	1
0	4	3	29	1	1	9.3	2	3	81.4286	187.857	1.385	35.1	18.2982	2	8	3	0	1
0	5	1	22	1	1	10	4	4	25.7143	185.714	1.425	41.7	20.5355	1	8	0	0	1
0	4	4	18	1	1	9.7	1	1	68.5714	190	1.54	30	12.6497	2	8	4	0	1
0	4	5	28	1	1	9.8	4	3	0	212.286	1.38	32.1	16.8557	2	8	4	0	1
0	5	3	23	1	1	10.4	3	3	42.8571	214.286	1.455	35.3	16.6743	2	8	6	1	1
0	4	5	24	1	1	9.6	3	3	0	233.286	1.34	40.9	22.7779	1	8	3	0	1
0	3	2	9	1	1	9	4	4	137.143	241.429	1.36	25	13.5164	2	8	4	0	1
0	4	3	13	1	1	9	1	1	111.429	207.857	1.4	25.7	13.1122	2	8	4	0	1
0	3	1	33	1	1	8.7	3	3	21.4286	210.143	1.44	49.9	24.0644	1	8	3	0	1
0	5	4	27	1	1	10.8	3	3	27.8571	212.143	1.44	43.4	20.9298	1	8	2	0	1
0	3	5	25	1	1	9.1	1	1	150.714	213.571	1.42	41.9	20.7796	1	8	2	0	1
0	5	5	20	1	1	10.9	3	3	18.5714	218.571	1.515	51	22.22	1	8	2	0	1
0	3	6	19	1	1	8.7	4	4	12.8571	222.143	1.395	42	21.5825	1	8	0	0	1
0	5	3	21	1	1	11	2	2	30	222.857	1.47	37.5	17.3539	2	8	1	0	1
0	5	1	19	1	1	10.9	2	3	21.4286	226.429	1.46	40	18.7652	2	8	4	0	1
0	5	3	23	1	1	11	4	4	68.5714	227.857	1.39	46.6	24.1188	1	8	3	0	1
0	4	3	4	1	1	11	3	3	34.2857	229	1.5	47.5	21.1111	1	8	3	0	1
0	4	3	15	1	1	9	3	3	11.4286	231.429	1.39	35.7	18.4773	2	8	4	0	1
0	4	2	3	1	1	9.5	3	3	140.286	247.143	1.37	31.5	16.783	2	8	9	1	1
0	3	5	28	1	1	8.8	2	3	41.4286	238.571	1.45	35	16.6468	2	8	3	0	1
0	5	1	25	1	1	11	3	3	60	257.143	1.475	35.7	16.4091	2	8	1	0	1
0	5	4	30	1	1	11	1	3	107.143	365.714	1.417	46.9	23.3579	1	8	9	1	1
0	4	4	30	1	1	9.9	4	4	90	266.429	1.44	45	21.7014	1	8	4	0	1
0	5	2	4	1	1	10	3	1	111.429	308.571	1.57	43.3	17.5666	2	8	10	1	1
0	4	2	11	1	1	10	2	3	137.143	250.714	1.58	61.8	24.7556	1	8	4	0	1
0	4	2	9	1	1	9	3	3	57.1429	253.571	1.365	41.4	22.2195	1	8	1	0	1
0	5	4	9	1	1	10	1	1	0	264.286	1.51	42.9	18.815	2	8	2	0	1
0	3	2	1	1	1	8	4	4	137.143	274.286	1.3	25	14.7929	2	8	2	0	1
0	5	4	28	1	1	11	4	4	25.7143	275.714	1.47	38.8	17.9555	2	8	0	0	1
0	4	1	32	1	1	9.5	2	3	80	285.714	1.445	47.5	22.7488	1	8	3	0	1
0	5	4	23	1	1	11	3	3	17.1429	281.429	1.485	55	24.9408	1	8	3	0	1
0	4	1	4	1	1	9	3	3	94.2857	281.429	1.36	32	17.301	2	8	0	0	1
0	5	2	10	1	1	10	3	3	9	284.286	1.39	34.1	17.6492	2	8	2	0	1
0	5	2	24	1	1	10.7	3	3	0	285.714	1.47	33.5	15.5028	2	8	0	0	1
0	4	2	1	1	1	9.2	2	3	34.2857	308.571	1.42	40.9	20.2837	1	8	3	0	1
0	4	3	27	1	1	9.3	3	4	45.7143	299.286	1.395	45.9	23.5865	1	8	5	0	1
0	4	3	2	1	1	10	2	3	68.5714	304.286	1.37	42	22.3773	1	8	5	0	1
0	5	1	29	1	1	10.5	3	4	17.1429	305	1.57	53	21.5019	1	8	6	1	1
0	4	3	1	1	1	9	3	3	102.857	334.286	1.35	41.1	22.5514	1	8	1	0	1
0	4	2	11	1	1	9.8	4	4	145.714	331.429	1.325	30.5	17.3727	2	8	1	0	1
0	3	1	25	1	1	8.9	4	3	47.8571	362.857	1.5	47.2	20.9778	1	8	7	1	1
0	4	2	31	1	1	9.4	3	3	14.4286	381.429	1.42	44	21.8211	1	8	8	1	1
0	5	4	7	1	1	10	1	1	205.714	445	1.44	38.6	18.615	2	8	4	0	1
0	4	2	2	1	1	10	2	2	133.571	437.143	1.423	38.8	19.1612	2	8	0	0	1
0	4	1	8	1	1	10	3	4	4.28571	354.571	1.45	48.7	23.1629	1	8	1	0	1
0	4	2	19	1	1	9.5	4	3	17.1429	378.571	1.44	57.7	27.826	1	8	3	0	1
0	3	2	7	1	1	9	3	3	137.143	388	1.35	26	14.2661	2	8	1	0	1
0	4	2	16	1	1	10	4	4	197.143	365.857	1.435	35.5	17.2395	2	8	6	1	1
0	3	3	15	1	1	10	2	1	102.857	465.714	1.38	32.5	17.0657	2	8	1	0	1
0	5	3	1	1	1	11	4	4	0	378.571	1.451	40.9	19.4262	2	8	3	0	1
0	4	4	5	1	1	10	3	3	0	387.857	1.54	55.6	23.4441	1	8	4	0	1
0	5	1	4	1	1	10	4	4	42.8571	390	1.49	44.5	20.0441	1	8	3	0	1
0	3	5	16	1	1	8.5	3	3	42.8571	416.429	1.325	38.3	21.8156	1	8	3	0	1
0	4	3	22	1	1	9.8	2	2	52.8571	408.571	1.44	34.8	16.7824	2	8	7	1	1
0	3	3	18	1	1	9	3	2	188.571	515.714	1.41	34.2	17.2024	2	8	5	0	1
0	5	3	4	1	1	11	4	3	94.2857	455.714	1.4	28	14.2857	2	8	7	1	1
0	5	5	25	1	1	10.3	4	4	51.4286	419.286	1.535	53.8	22.8331	1	8	3	0	1
0	4	4	3	1	1	10	2	2	167.143	465.714	1.365	38.3	20.5558	1	8	1	0	1
0	5	4	30	1	1	11	3	3	102.857	429	1.505	53.9	23.7966	1	8	2	0	1
0	4	3	9	1	1	9	2	3	25.2857	454.286	1.35	36.4	19.9726	1	8	2	0	1
0	4	5	20	1	1	10	3	3	92.1429	458.571	1.51	30	13.1573	2	8	7	1	1
0	4	3	17	1	1	9.9	4	4	47.1429	490.286	1.365	33.7	18.0869	2	8	5	0	1
0	5	4	28	1	1	11	3	3	34.2857	502.857	1.44	47.2	22.7623	1	8	6	1	1
0	3	3	20	1	1	9	3	3	188.571	540	1.47	36	16.6597	2	8	5	0	1
0	4	3	20	1	1	9.6	4	4	14.2857	544.286	1.42	39	19.3414	1	8	6	1	1
0	4	2	5	1	1	10.1	1	2	115.714	507.143	1.44	29.6	14.2747	2	8	4	0	1
0	5	4	21	1	1	10.7	3	3	71.2857	514.286	1.53	43	18.369	2	8	8	1	1
0	5	5	30	1	1	10.6	3	2	66	573.571	1.49	52.8	23.7827	1	8	9	1	1
0	5	3	16	1	1	11	1	1	0	548.571	1.42	28.8	14.2829	2	8	1	0	1
0	4	6	25	1	1	9.5	3	2	144.286	618.571	1.385	30.7	16.0044	2	8	3	0	1
0	4	2	20	1	1	9.7	3	3	107.143	701.429	1.53	61.8	26.4001	1	8	3	0	1
0	3	6	24	1	1	8.8	3	3	137.143	706.286	1.345	30.2	16.6941	2	8	7	1	1
0	5	2	5	1	1	11	3	3	34.2857	684	1.54	66	27.8293	1	8	6	1	1
0	5	4	26	1	1	10.5	2	1	21.4286	960	1.425	55.2	27.1837	1	8	0	0	1
0	5	2	25	1	1	11	1	2	111.429	222.857	1.46	40	18.7652	2	8.5	6	1	1
0	4	3	31	1	1	9.7	1	3	38.5714	272.143	1.29	24.1	14.4823	2	8.5	3	0	1
0	4	1	15	1	1	10	3	3	90	315.714	1.36	28.6	15.4628	2	8.5	0	0	1
0	4	6	10	1	1	9.9	1	2	0	337.429	1.55	55.9	23.2674	1	8.5	0	0	1
0	3	5	15	1	1	9	3	3	141.429	347	1.275	25	15.3787	2	8.5	6	1	1
0	3	4	1	1	1	8	3	3	182.857	960	1.27	26.2	16.244	2	8.5	5	0	1
0	5	3	2	1	1	11	3	3	0	607.143	1.499	43.1	19.1811	2	8.5	2	0	1
0	4	6	9	1	1	9.2	2	3	17.1429	762.857	1.43	39.6	19.3653	1	8.5	3	0	1
0	3	5	23	1	1	8.6	1	1	0	333	1.275	24.8	15.2557	2	9	1	0	3
0	3	6	21	1	1	8.6	4	4	11.4286	333	1.2	21	14.5833	2	9	4	0	3
0	5	2	17	1	1	10.5	1	3	20	333	1.45	61.8	29.3936	1	9	5	0	3
0	3	6	25	1	1	8.6	4	4	0	20.1429	1.34	26.7	14.8697	2	9	6	1	3
0	3	6	22	1	1	8.3	3	3	2.14286	34.2857	1.275	25.9	15.9323	2	9	4	0	3
0	3	1	30	1	1	8.4	3	1	42.8571	58.5714	1.385	45.5	23.7198	1	9	3	0	3
0	4	3	4	1	1	11	4	4	180	77.1429	1.37	42.5	22.6437	1	9	0	0	3
0	5	3	22	1	1	10.2	2	2	62.1429	114.857	1.45	48.2	22.9251	1	9	1	0	3
0	4	3	23	1	1	9.5	4	4	10	85.7143	1.365	40.4	21.6828	1	9	2	0	3
0	4	2	19	1	1	9.6	3	3	197.143	123.143	1.325	26.3	14.9804	2	9	1	0	3
0	3	5	22	1	1	9	4	4	8.85714	104.143	1.46	48.3	22.659	1	9	5	0	3
0	3	5	20	1	1	8.2	3	3	147.143	101.286	1.435	45.9	22.2899	1	9	0	0	3
0	5	2	27	1	1	11	1	1	0	94.2857	1.535	41	17.4007	2	9	4	0	3
0	5	2	21	1	1	11	3	1	68.5714	188.571	1.3	28.1	16.6272	2	9	5	0	3
0	3	5	29	1	1	8.6	1	1	26.7143	111.429	1.325	27.8	15.8348	2	9	4	0	3
0	4	2	4	1	1	9	4	4	7.42857	147.143	1.455	36.5	17.2412	2	9	1	0	3
0	3	3	2	1	1	9	2	1	120	123.143	1.29	28.8	17.3067	2	9	5	0	3
0	3	1	24	1	1	8.9	4	4	75.7143	128.571	1.415	42.5	21.2264	1	9	0	0	3
0	5	6	11	1	1	10.3	3	3	50	139.857	1.51	45.9	20.1307	1	9	3	0	3
0	3	3	29	1	1	9	1	1	120	133.571	1.36	30	16.2197	2	9	2	0	3
0	4	2	16	1	1	10	3	2	270	165	1.295	29.4	17.531	2	9	3	0	3
0	3	4	17	1	1	10	3	3	137.143	135	1.41	47.6	23.9425	1	9	0	0	3
0	3	4	14	1	1	9	2	2	222.857	138.571	1.4	42.6	21.7347	1	9	4	0	3
0	5	4	6	1	1	11	3	3	145.714	142	1.4	32	16.3265	2	9	2	0	3
0	4	3	9	1	1	10	1	1	0	151.286	1.38	41.2	21.6341	1	9	0	0	3
0	4	3	7	1	1	10	4	4	124.286	193.571	1.41	38.8	19.5161	1	9	4	0	3
0	5	3	5	1	1	11	4	4	5	156.429	1.35	25	13.7174	2	9	7	1	3
0	4	1	15	1	1	10	2	2	142.857	157.571	1.5	50	22.2222	1	9	2	0	3
0	3	6	15	1	1	8.6	4	4	1.42857	162.714	1.275	25	15.3787	2	9	3	0	3
0	4	3	16	1	1	10	2	1	85.7143	165.714	1.32	27	15.4959	2	9	1	0	3
0	5	4	33	1	1	10	3	3	65	176.429	1.52	56	24.2382	1	9	0	0	3
0	5	3	19	1	1	11	4	4	145.714	265.714	1.495	47.7	21.342	1	9	1	0	3
0	3	6	30	1	1	8.7	4	4	5.71429	181.429	1.36	29.8	16.1116	2	9	3	0	3
0	5	5	27	1	1	10.6	4	4	17.1429	220.714	1.565	61.9	25.2733	1	9	3	0	3
0	4	2	1	1	1	10	1	1	72.8571	185.714	1.327	28.9	16.4118	2	9	2	0	3
0	4	5	27	1	1	9.6	4	4	64.2857	187.143	1.34	34	18.9352	2	9	3	0	3
0	3	1	29	1	1	8.8	3	3	31.4286	248.571	1.47	53	24.5268	1	9	4	0	3
0	5	2	23	1	1	11	3	2	37.1429	200	1.46	36.4	17.0764	2	9	8	1	3
0	5	3	28	1	1	10.8	3	3	0	195	1.555	57.1	23.6143	1	9	4	0	3
0	3	4	6	1	1	10	3	3	137.143	209.143	1.29	32	19.2296	2	9	6	1	3
0	4	2	27	1	1	9.7	3	3	2.85714	233.571	1.375	37.7	19.9405	1	9	4	0	3
0	3	3	13	1	1	9	1	1	137.143	226.571	1.435	37.8	18.3564	2	9	9	1	3
0	4	5	25	1	1	9.4	4	4	0	205.714	1.42	31.1	15.4235	2	9	1	0	3
0	4	2	14	1	1	9.6	2	2	51.4286	209.286	1.335	34.4	19.3017	1	9	4	0	3
0	4	4	1	1	1	10	3	3	105	217.143	1.36	30.1	16.2738	2	9	3	0	3
0	3	5	30	1	1	8.2	3	3	0	255.857	1.39	37	19.1501	1	9	3	0	3
0	3	6	32	1	1	8.8	1	1	0	230	1.43	28	13.6926	2	9	2	0	3
0	4	1	14	1	1	9	3	3	150	221.429	1.38	30.6	16.0681	2	9	4	0	3
0	3	3	8	1	1	10	1	1	137.143	257.143	1.335	34	19.0773	2	9	4	0	3
0	5	4	35	1	1	11	3	3	120	222.857	1.5	39.9	17.7333	2	9	0	0	3
0	3	1	27	1	1	8.9	3	3	40	224.143	1.385	44	22.9379	1	9	2	0	3
0	4	6	30	1	1	9.3	3	3	0	241.429	1.335	25	14.0274	2	9	1	0	3
0	5	3	13	1	1	11	3	3	100	225.857	1.435	32.6	15.8312	2	9	1	0	3
0	3	3	12	1	1	9	2	1	25.7143	240	1.35	29.3	16.0768	2	9	3	0	3
0	5	4	22	1	1	11	4	4	12.8571	267.857	1.53	47.6	20.3341	2	9	3	0	3
0	4	6	26	1	1	9.2	4	4	112.857	234.286	1.485	53.8	24.3966	1	9	3	0	3
0	5	6	10	1	1	10.2	4	4	23.5714	237.143	1.42	32.6	16.1674	2	9	4	0	3
0	3	2	15	1	1	9	1	3	137.143	290.857	1.45	40	19.025	1	9	1	0	3
0	5	1	2	1	1	12	3	3	51.4286	237.857	1.47	60.7	28.0901	1	9	11	1	3
0	4	2	20	1	1	9.7	3	3	120	242.429	1.37	31.8	16.9428	2	9	4	0	3
0	3	5	26	1	1	8.4	3	2	36	242.714	1.29	30.1	18.0879	1	9	4	0	3
0	5	3	20	1	1	10.9	3	3	0	242.857	1.585	70.7	28.1424	1	9	4	0	3
0	5	5	28	1	1	10.8	3	3	85.7143	244.286	1.44	46.8	22.5694	1	9	3	0	3
0	5	1	11	1	1	11	3	2	21.4286	287.857	1.54	64.4	27.1547	1	9	3	0	3
0	4	3	14	1	1	9	1	1	111.429	248.571	1.405	31.4	15.9066	2	9	2	0	3
0	4	4	28	1	1	9.7	3	3	12.8571	249.429	1.35	30.2	16.5706	2	9	4	0	3
0	5	1	17	1	1	10.9	4	4	104	250.857	1.62	58.7	22.367	1	9	5	0	3
0	5	1	27	1	1	11	4	2	7.14286	251.429	1.565	49.6	20.2513	2	9	2	0	3
0	4	3	11	1	1	9	1	3	42.8571	252.143	1.386	29	15.0963	2	9	4	0	3
0	5	3	17	1	1	10.7	3	3	5.71429	252.857	1.385	35.7	18.611	2	9	2	0	3
0	4	3	2	1	1	9	4	4	77.1429	252.857	1.537	36	15.2389	2	9	0	0	3
0	3	6	20	1	1	8.2	3	3	0	300	1.41	34	17.1018	2	9	3	0	3
0	5	2	26	1	1	11	1	1	51.4286	261.286	1.43	35.6	17.4092	2	9	5	0	3
0	5	3	7	1	1	11	3	3	60	262.571	1.41	35.2	17.7053	2	9	3	0	3
0	4	3	30	1	1	9.8	3	3	21.4286	263.143	1.435	40.1	19.4733	1	9	5	0	3
0	5	2	33	1	1	10	2	2	137.571	272.143	1.487	46.7	21.1201	1	9	5	0	3
0	3	5	24	1	1	8.6	2	2	0	300.714	1.325	28	15.9487	2	9	1	0	3
0	5	3	18	1	1	10	4	4	94.2857	317.143	1.435	30	14.5686	2	9	2	0	3
0	3	6	23	1	1	8.8	3	3	0	265.714	1.385	35	18.246	1	9	6	1	3
0	4	4	23	1	1	9.4	1	1	72.8571	267.857	1.34	31	17.2644	2	9	1	0	3
0	4	5	21	1	1	9.2	3	3	25	271.429	1.47	44.6	20.6395	1	9	4	0	3
0	5	3	14	1	1	11	3	3	0	271.429	1.486	40.2	18.2049	2	9	4	0	3
0	4	4	6	1	1	9	4	4	5.85714	300	1.335	33.4	18.7406	1	9	2	0	3
0	3	1	31	1	1	8.7	3	3	19.2857	285.571	1.395	28.6	14.6966	2	9	3	0	3
0	4	6	27	1	1	10.1	4	3	42.8571	282.857	1.385	29.7	15.4831	2	9	1	0	3
0	4	2	2	1	1	10	4	4	300	277.857	1.235	26.7	17.5056	2	9	0	0	3
0	4	2	33	1	1	9.3	3	3	25.7143	280.714	1.375	36.1	19.0942	1	9	2	0	3
0	4	2	25	1	1	9.2	2	3	51.4286	282.857	1.335	30.4	17.0573	2	9	3	0	3
0	5	2	29	1	1	11	4	2	0	283.571	1.4	30.7	15.6633	2	9	4	0	3
0	4	2	9	1	1	9.6	3	3	204.286	284.286	1.46	42.2	19.7973	1	9	4	0	3
0	5	6	7	1	1	11.2	3	3	8.57143	291.429	1.405	33.2	16.8184	2	9	5	0	3
0	4	1	28	1	1	10	1	1	205.714	311.429	1.35	36	19.7531	1	9	0	0	3
0	3	1	19	1	1	8.5	3	3	34.2857	295.714	1.325	41	23.3535	1	9	9	1	3
0	5	2	28	1	1	10.2	3	3	45	297.571	1.55	68.4	28.4703	1	9	2	0	3
0	4	1	30	1	1	9.3	2	3	71.4286	308.571	1.385	42.5	22.1559	1	9	7	1	3
0	4	3	3	1	1	10	2	1	177.143	312.857	1.35	29.1	15.9671	2	9	5	0	3
0	5	2	20	1	1	11	2	3	0	314.286	1.45	39.5	18.7872	2	9	7	1	3
0	5	5	26	1	1	10.2	3	3	27.8571	351.429	1.565	46.4	18.9448	2	9	2	0	3
0	3	4	2	1	1	9	4	4	137.143	339.286	1.24	24	15.6087	2	9	5	0	3
0	5	1	27	1	1	10.3	3	3	25.7143	357.857	1.6	63.5	24.8047	1	9	0	0	3
0	3	4	9	1	1	9	2	3	60	437.143	1.37	44.1	23.4962	1	9	4	0	3
0	4	1	12	1	1	9	4	4	51.4286	345	1.472	51	23.5372	1	9	3	0	3
0	5	1	35	1	1	11	1	1	25	330.714	1.45	41	19.5006	2	9	3	0	3
0	5	1	26	1	1	11	3	3	51.4286	351.429	1.47	29.7	13.7443	2	9	0	0	3
0	5	4	28	1	1	10	3	3	82	334.286	1.44	42.9	20.6887	1	9	2	0	3
0	5	4	18	1	1	10.6	3	3	52.8571	484.286	1.4	38.6	19.6939	2	9	8	1	3
0	4	4	10	1	1	10	2	2	55.7143	338.571	1.39	26.6	13.7674	2	9	6	1	3
0	5	2	19	1	1	10.4	2	3	10.7143	340	1.41	29.5	14.8383	2	9	3	0	3
0	3	1	21	1	1	9.1	4	4	22.8571	342.857	1.45	36	17.1225	2	9	4	0	3
0	4	5	29	1	1	9.9	3	3	42.8571	348.571	1.35	25	13.7174	2	9	3	0	3
0	4	3	17	1	1	10	3	3	25	351.429	1.34	25.1	13.9786	2	9	3	0	3
0	4	2	6	1	1	10.1	4	3	162.857	352.286	1.42	32.6	16.1674	2	9	2	0	3
0	4	1	9	1	1	9	3	3	107.143	356.429	1.4	42.2	21.5306	1	9	0	0	3
0	5	1	21	1	1	11	2	2	90	360	1.56	61.1	25.1068	1	9	3	0	3
0	3	3	5	1	1	9	4	4	128.571	440.143	1.33	28.3	15.9986	2	9	3	0	3
0	4	4	12	1	1	9	2	3	180	369.571	1.34	28	15.5937	2	9	3	0	3
0	3	4	11	1	1	9	2	3	137.143	422.286	1.355	44.8	24.4005	1	9	6	1	3
0	4	6	28	1	1	9.4	3	3	12	385	1.38	32.4	17.0132	2	9	1	0	3
0	3	2	12	1	1	8	3	3	137.143	385.714	1.37	38	20.2462	1	9	4	0	3
0	4	1	27	1	1	10.1	4	4	20	390	1.545	46.4	19.4384	2	9	2	0	3
0	4	6	20	1	1	10	3	3	24.2857	393.571	1.39	30	15.5271	2	9	10	1	3
0	4	6	31	1	1	9.4	3	3	0	395.714	1.415	30.1	15.0333	2	9	4	0	3
0	4	1	16	1	1	10	3	3	40	407.143	1.41	37.8	19.0131	2	9	8	1	3
0	5	2	36	1	1	10	1	1	51.4286	408.571	1.51	59.5	26.0953	1	9	5	0	3
0	4	3	33	1	1	9.7	3	3	39.2857	411.429	1.435	47.7	23.1641	1	9	1	0	3
0	4	3	1	1	1	11	3	3	239.286	415.143	1.387	25.4	13.2032	2	9	2	0	3
0	4	6	23	1	1	9.7	4	4	55.7143	460	1.485	39.9	18.0934	2	9	2	0	3
0	4	3	10	1	1	10	4	3	42.8571	442.857	1.386	39.2	20.4061	1	9	2	0	3
0	4	6	24	1	1	9.2	4	4	0	421.429	1.39	32.5	16.8211	2	9	7	1	3
0	4	4	29	1	1	9.6	4	3	175.714	421.857	1.5	39	17.3333	2	9	4	0	3
0	4	6	17	1	1	9.8	4	3	17.1429	430.714	1.385	36.5	19.028	1	9	2	0	3
0	4	2	42	1	1	10	2	2	107.143	452.857	1.53	43.5	18.5826	2	9	1	0	3
0	4	1	18	1	1	9	3	3	42.8571	442.857	1.49	55.6	25.0439	1	9	2	0	3
0	5	1	32	1	1	10.4	3	3	4.28571	451.429	1.5	44	19.5556	1	9	6	1	3
0	3	6	18	1	1	8.2	3	3	50	452.857	1.355	35.2	19.1719	1	9	7	1	3
0	4	4	27	1	1	9.6	3	3	81.4286	514.286	1.48	37.3	17.0289	2	9	4	0	3
0	5	1	24	1	1	10.6	4	4	38.5714	458.571	1.5	40	17.7778	2	9	4	0	3
0	3	5	14	1	1	8.4	4	4	70.2857	463.143	1.27	23	14.26	2	9	2	0	3
0	5	6	3	1	1	10.7	3	3	11.4286	512.857	1.45	42	19.9762	2	9	3	0	3
0	4	2	17	1	1	9.6	3	2	62.8571	496.571	1.395	31.3	16.0841	2	9	4	0	3
0	4	6	19	1	1	9.5	3	2	90	498.143	1.37	23.8	12.6805	2	9	1	0	3
0	4	2	26	1	1	9.4	3	3	6.42857	505.714	1.465	39.9	18.5908	1	9	1	0	3
0	4	2	10	1	1	9.5	1	2	100	528.571	1.385	36.3	18.9237	2	9	2	0	3
0	5	6	15	1	1	10.5	4	4	20.7143	525	1.32	33.8	19.3985	2	9	8	1	3
0	3	2	16	1	1	10	1	2	34.2857	642.857	1.5	39.2	17.4222	2	9	0	0	3
0	5	1	26	1	1	11	3	3	8.57143	531.429	1.51	51	22.3674	1	9	5	0	3
0	4	5	20	1	1	9.8	3	3	75.7143	560	1.36	29.7	16.0575	2	9	1	0	3
0	5	3	25	1	1	10.6	1	1	77.1429	531.429	1.495	35.2	15.7493	2	9	2	0	3
0	4	1	29	1	1	10	1	1	360	677.143	1.53	32	13.67	2	9	1	0	3
0	5	3	20	1	1	11	1	1	137.143	545.714	1.59	49.8	19.6986	2	9	1	0	3
0	4	2	14	1	1	9	2	1	0	548.571	1.425	56.2	27.6762	1	9	9	1	3
0	5	1	30	1	1	10.5	3	3	60	561.429	1.52	41	17.7458	2	9	4	0	3
0	4	4	7	1	1	10	4	4	62.8571	694.286	1.5	64.6	28.7111	1	9	2	0	3
0	4	2	5	1	1	9	3	3	21.4286	660	1.376	32.8	17.3236	2	9	2	0	3
0	5	1	25	1	1	11.1	3	3	19.2857	582.857	1.47	37	17.1225	2	9	4	0	3
0	4	1	9	1	1	10	4	4	0	623.571	1.45	40	19.025	2	9	4	0	3
0	5	5	18	1	1	10.2	3	3	51.4286	661.429	1.365	34.9	18.731	2	9	5	0	3
0	4	1	13	1	1	10	3	3	51.4286	597.143	1.45	30	14.2687	2	9	0	0	3
0	3	3	10	1	1	10	4	1	42.8571	625.714	1.37	38.7	20.6191	1	9	5	0	3
0	4	3	3	1	1	9	3	3	94.2857	632.857	1.45	45.5	21.6409	1	9	2	0	3
0	4	2	24	1	1	9.9	2	3	81.4286	634.857	1.455	42.1	19.8864	1	9	2	0	3
0	4	4	2	1	1	9	4	4	25.7143	741.429	1.43	43.5	21.2724	1	9	2	0	3
0	4	4	24	1	1	9.7	3	2	0	652.714	1.37	30	15.9838	2	9	5	0	3
0	5	6	2	1	1	10.3	3	2	14.2857	682.857	1.425	42.5	20.9295	1	9	5	0	3
0	4	1	24	1	1	10	3	3	124.286	717.143	1.51	55	24.1217	1	9	1	0	3
0	5	5	24	1	1	10.8	2	2	21.4286	735.143	1.4	36.4	18.5714	2	9	5	0	3
0	5	4	32	1	1	12	3	3	205.714	775.714	1.53	57	24.3496	1	9	2	0	3
0	3	3	11	1	1	9	3	3	120	788.571	1.365	35.2	18.892	1	9	2	0	3
0	4	3	8	1	1	11	2	3	60	830	1.36	30	16.2197	2	9	4	0	3
0	4	4	32	1	1	9.3	3	3	103.143	960	1.42	45	22.317	1	9	7	1	3
0	4	3	6	1	1	11	1	1	184	960	1.4	30	15.3061	2	9	1	0	3
0	3	4	15	1	1	9	2	2	137.143	608.571	1.44	47.4	22.8588	1	9.3	3	0	3
0	5	2	13	1	1	10	3	3	38.5714	230.714	1.56	61	25.0657	1	9.45	1	0	3
0	5	1	15	1	1	11	3	2	0	218.571	1.57	57.3	23.2464	1	9.5	2	0	3
0	5	2	7	1	1	10	2	2	127.143	347.143	1.45	39.1	18.5969	2	9.5	1	0	3
0	5	2	3	1	1	11	3	3	114.286	478.714	1.45	52.2	24.8276	1	9.5	4	0	3
0	4	1	34	1	1	10.1	3	3	85.7143	512.143	1.465	35.3	16.4475	2	9.5	5	0	3
0	4	2	29	1	1	9.5	3	3	64.2857	711.429	1.375	32.8	17.3488	2	9.5	5	0	3
0	3	5	32	1	1	8.3	3	3	25.7143	58.5714	1.335	39.8	22.3316	1	10	3	0	3
0	4	1	5	1	1	10	4	4	25	50	1.45	44.6	21.2128	1	10	0	0	3
0	3	5	27	1	1	9.1	4	4	0	58.8571	1.37	30.3	16.1436	2	10	9	1	3
0	5	4	12	1	1	11	4	4	35.4286	60	1.41	36	18.1077	2	10	1	0	3
0	4	2	7	1	1	11	3	3	115.714	85.7143	1.505	52.4	23.1344	1	10	0	0	3
0	5	2	30	1	1	11	4	4	2.14286	112.143	1.52	44.5	19.2607	2	10	3	0	3
0	3	3	1	1	1	8	4	4	111.429	140.143	1.29	26.2	15.7442	2	10	3	0	3
0	4	1	26	1	1	9.6	3	3	36.5714	174.286	1.39	41.8	21.6345	1	10	1	0	3
0	5	3	22	1	1	10	4	4	27.1429	137.143	1.37	31.5	16.783	2	10	0	0	3
0	4	1	19	1	1	9	1	1	60	137.143	1.32	41	23.5308	1	10	0	0	3
0	3	1	28	1	1	9	3	3	31.4286	147.143	1.375	37.4	19.7818	1	10	2	0	3
0	5	1	8	1	1	11	2	2	62.8571	151.429	1.37	29.8	15.8772	2	10	1	0	3
0	5	1	31	1	1	10	4	4	102.857	152.571	1.475	43.5	19.9943	1	10	1	0	3
0	5	1	24	1	1	11	2	2	50	155	1.53	69	29.4758	1	10	0	0	3
0	3	6	16	1	1	8.3	1	2	0	198.571	1.31	26.4	15.3837	2	10	2	0	3
0	4	2	4	1	1	9.6	2	2	260	180	1.355	26.6	14.4878	2	10	2	0	3
0	5	6	9	1	1	10.6	4	4	5.71429	167.143	1.48	38.1	17.3941	2	10	2	0	3
0	4	4	9	1	1	9	4	4	0	167.143	1.425	41.6	20.4863	1	10	1	0	3
0	4	2	6	1	1	9	2	2	34.2857	195.714	1.413	31.3	15.6769	2	10	1	0	3
0	5	3	6	1	1	11	3	3	128.571	182	1.38	27.2	14.2827	2	10	2	0	3
0	4	1	20	1	1	10	3	3	103.571	205.429	1.49	46.9	21.1252	1	10	2	0	3
0	4	1	25	1	1	9.2	3	3	28.7143	183.143	1.425	51.9	25.5586	1	10	3	0	3
0	3	2	10	1	1	9	3	3	137.143	216	1.35	25	13.7174	2	10	2	0	3
0	5	1	28	1	1	11	2	1	102.857	196.429	1.485	42.5	19.2724	2	10	1	0	3
0	5	6	12	1	1	10.4	3	3	0	244.286	1.56	43	17.6693	2	10	6	1	3
0	5	3	4	1	1	11	2	1	42.8571	235.857	1.332	31.2	17.5852	2	10	1	0	3
0	4	1	20	1	1	9.6	3	3	77.1429	217.143	1.415	32.4	16.182	2	10	5	0	3
0	4	1	10	1	1	9	3	3	41.4286	219.286	1.34	33.1	18.4339	2	10	4	0	3
0	5	3	2	1	1	10	4	4	102.857	222.857	1.75	79	25.7959	1	10	9	1	3
0	3	3	7	1	1	10	4	4	137.143	305.714	1.34	27.9	15.538	2	10	9	1	3
0	4	1	12	1	1	10	4	3	102.857	235.143	1.55	42	17.4818	2	10	0	0	3
0	4	1	17	1	1	9	4	1	39.2857	237	1.4	30.2	15.4082	2	10	1	0	3
0	4	3	18	1	1	11	3	3	154.286	237.143	1.543	49.7	20.8749	1	10	3	0	3
0	4	1	13	1	1	10	2	2	34.2857	241.429	1.48	57.7	26.3422	1	10	1	0	3
0	4	3	13	1	1	10	4	4	50.7143	293.571	1.39	33.6	17.3904	2	10	0	0	3
0	5	2	21	1	1	11	4	4	25.7143	247.857	1.31	25.6	14.9175	2	10	1	0	3
0	4	2	30	1	1	9.6	3	3	77.1429	251.857	1.41	36.4	18.3089	2	10	3	0	3
0	5	3	5	1	1	10	2	2	0	257.143	1.3	28.7	16.9822	2	10	0	0	3
0	5	5	29	1	1	11	4	4	0	417.143	1.495	45	20.134	2	10	0	0	3
0	4	2	28	1	1	9.6	4	4	68.5714	262.857	1.425	41.7	20.5355	1	10	3	0	3
0	5	2	32	1	1	11	2	2	51.4286	274.143	1.35	26.4	14.4856	2	10	10	1	3
0	3	4	4	1	1	9	1	1	137.143	274.286	1.32	32.7	18.7672	1	10	1	0	3
0	5	2	35	1	1	11	1	1	51.4286	274.286	1.52	48	20.7756	1	10	6	1	3
0	4	3	6	1	1	10	2	1	51.4286	362.857	1.4	37.2	18.9796	2	10	2	0	3
0	3	5	21	1	1	8.9	4	4	60.2857	334.286	1.37	30.4	16.1969	2	10	2	0	3
0	3	4	18	1	1	10	4	4	137.143	282.857	1.45	45.6	21.6885	1	10	2	0	3
0	4	6	21	1	1	9.3	4	4	51.4286	312.857	1.485	55.6	25.2128	1	10	2	0	3
0	4	3	16	1	1	9	4	4	274.286	287.143	1.43	30.4	14.8663	2	10	1	0	3
0	3	4	7	1	1	8	4	4	162.857	385.714	1.36	31.7	17.1388	2	10	2	0	3
0	5	3	3	1	1	11	4	4	60	291.429	1.52	35	15.1489	2	10	0	0	3
0	5	6	13	1	1	10.8	3	3	44.2857	355.143	1.43	33	16.1377	2	10	5	0	3
0	3	4	16	1	1	9	4	4	137.143	311.429	1.42	50	24.7967	1	10	1	0	3
0	3	2	13	1	1	10	3	3	137.143	413.571	1.44	38.2	18.4221	2	10	4	0	3
0	4	5	18	1	1	10.1	3	3	14.5714	310.714	1.44	36	17.3611	2	10	4	0	3
0	4	4	17	1	1	9.5	1	2	8.57143	306	1.27	25.5	15.81	2	10	2	0	3
0	4	1	21	1	1	9.7	3	3	40	311.286	1.435	34.5	16.7539	2	10	1	0	3
0	4	4	20	1	1	9.3	3	3	27.1429	342.143	1.34	25.2	14.0343	2	10	3	0	3
0	4	1	2	1	1	9	4	3	94.2857	320	1.37	29.8	15.8772	2	10	1	0	3
0	5	2	19	1	1	11	1	2	100.714	365	1.65	65.4	24.022	1	10	3	0	3
0	3	5	31	1	1	8.3	4	4	41.4286	332.857	1.275	25.3	15.5632	2	10	1	0	3
0	4	3	14	1	1	9	2	1	248.571	424.286	1.486	30.6	13.8575	2	10	1	0	3
0	4	3	8	1	1	9	1	1	154.286	417.143	1.447	34	16.2383	2	10	4	0	3
0	3	4	12	1	1	10	4	4	137.143	377.143	1.39	35.6	18.4255	2	10	0	0	3
0	4	3	25	1	1	9.2	4	4	110	394.286	1.405	29.4	14.8934	2	10	7	1	3
0	4	4	25	1	1	9.3	4	4	170	395.143	1.405	48	24.3158	1	10	2	0	3
0	4	5	33	1	1	9.5	4	4	16.5714	408.571	1.42	31	15.3739	2	10	2	0	3
0	4	1	27	1	1	10	3	1	44.2857	460	1.43	40	19.5609	1	10	6	1	3
0	4	3	19	1	1	10.1	4	4	145	417.143	1.41	27.9	14.0335	2	10	2	0	3
0	4	2	41	1	1	9.5	3	3	34.2857	960	1.36	33	17.8417	2	10	3	0	3
0	4	3	18	1	1	10	3	3	17.1429	574.286	1.41	40.1	20.17	1	10	0	0	3
0	4	2	3	1	1	9	2	2	141.143	461	1.386	33.2	17.2827	2	10	2	0	3
0	4	1	11	1	1	9	3	3	252.857	461.857	1.48	45	20.5442	1	10	4	0	3
0	4	1	8	1	1	11	2	1	67.1429	472	1.41	52	26.1556	1	10	5	0	3
0	3	3	6	1	1	8	4	4	120	535	1.32	25.7	14.7498	2	10	1	0	3
0	3	3	4	1	1	8	4	4	137.143	480	1.325	44.2	25.1762	1	10	4	0	3
0	4	6	18	1	1	9.2	3	3	36.4286	489.571	1.37	27.9	14.8649	2	10	2	0	3
0	5	2	24	1	1	10	3	3	205.714	497.143	1.47	38.1	17.6315	2	10	4	0	3
0	4	1	11	1	1	9	3	3	51.4286	531.429	1.45	48.1	22.8775	1	10	2	0	3
0	4	3	28	1	1	9.9	4	4	0	508	1.42	33	16.3658	2	10	3	0	3
0	5	1	33	1	1	10	2	1	10.7143	508.571	1.46	47.9	22.4714	1	10	5	0	3
0	4	3	12	1	1	9	2	1	102.857	531.429	1.384	32.4	16.915	2	10	1	0	3
0	4	1	4	1	1	10	3	3	131	548.571	1.43	48.2	23.5708	1	10	1	0	3
0	4	3	18	1	1	10	1	1	25.7143	577.143	1.355	39	21.2415	1	10	4	0	3
0	5	2	22	1	1	11	1	1	102.857	640	1.52	51.2	22.1607	1	10	3	0	3
0	4	4	11	1	1	11	2	1	30.7143	797.143	1.336	26	14.5667	2	10	5	0	3
0	5	6	6	1	1	10.4	3	4	21.4286	672.857	1.42	42.1	20.8788	1	10	3	0	3
0	5	2	28	1	1	10	1	4	0	711.429	1.47	50	23.1385	1	10	9	1	3
0	4	4	8	1	1	10	4	1	26.4286	742.857	1.44	48.9	23.5822	1	10	4	0	3
0	4	1	28	1	1	9.3	4	4	94.2857	761.429	1.33	34.3	19.3906	1	10	4	0	3
0	5	5	23	1	1	11.1	3	3	27	960	1.505	42.6	18.8077	2	10	3	0	3
0	5	3	34	1	1	12	4	4	77.1429	960	1.505	49.5	21.8541	1	10	1	0	3
0	4	1	1	1	1	11	3	3	360	685.714	1.58	48	19.2277	2	10.5	0	0	3
0	3	4	8	1	1	9	3	3	137.143	154	1.34	37.6	20.9401	1	11	1	0	3
0	4	6	33	1	1	9.9	3	3	180	194.429	1.53	32.9	14.0544	2	11	1	0	3
0	3	4	3	1	1	9	1	1	137.143	239.571	1.29	23.3	14.0016	2	11	1	0	3
0	5	1	5	1	1	12	2	3	42.1429	253.714	1.41	32.6	16.3976	2	11	4	0	3
0	4	1	19	1	1	10.1	2	1	49.2857	252.857	1.405	47.7	24.1638	1	11	0	0	3
0	5	4	13	1	1	11	3	2	162.857	326.857	1.435	36	17.4823	2	11	6	1	3
0	4	2	18	1	1	10	2	3	55.7143	482.143	1.435	30.2	14.6657	2	11	0	0	3
0	5	1	20	1	1	11	1	1	144.286	449	1.42	37.5	18.5975	2	11	5	0	3
0	5	6	4	1	1	10.3	4	4	0	704.286	1.375	24.8	13.1174	2	11	0	0	3
0	4	2	12	1	1	9.4	4	4	0	44.7143	1.365	32.5	17.4429	2	12	0	0	2
0	4	3	15	1	1	11	3	3	184.286	158.571	1.4	39.7	20.2551	2	12	2	0	2
0	5	3	1	1	1	10	4	1	51.4286	255	1.43	31	15.1597	2	12	5	0	2
0	4	2	7	1	1	9.8	2	2	42.8571	257.143	1.41	43	21.6287	1	12	1	0	2
0	5	2	1	1	1	11	4	4	25.7143	334.286	1.48	49.9	22.7812	1	12	1	0	2
0	4	2	15	1	1	9.3	2	3	120	505.714	1.33	34.2	19.334	1	12	0	0	2
0	5	3	19	1	1	11	1	4	231.429	709.429	1.4	34.6	17.6531	2	12	0	0	2
0	5	1	1	1	1	12	1	1	22.8571	386.429	1.48	36.3	16.5723	2	14	2	0	2
0	3	6	31	1	1	8.7	3	4	5.71429	510.714	1.38	41.7	21.8967	1	14.5	8	1	2
1	6	6	65	1	1	11.6	2	3	49.2857	106.286	1.63	60	22.5827	1	4	9	1	0
1	8	1	63	2	1	13.6	3	3	141.429	457.143	1.745	75	24.6303	1	4	9	1	0
1	7	1	62	1	1	12.5	3	3	240	617.143	1.77	53	16.9172	2	4	18	1	0
1	7	1	38	1	1	12.9	3	3	250	140	1.54	49	20.6612	2	5	5	0	0
1	9	2	38	2	1	15	3	1	34.2857	282.857	1.688	92.1	32.3232	1	5	9	1	0
1	9	6	52	2	1	16	3	3	8.57143	311.429	1.76	92	29.7004	1	5	14	1	0
1	9	4	38	2	1	14.2	1	1	17.1429	315.714	1.72	53	17.9151	2	6	2	0	1
1	6	4	29	1	1	11.8	3	3	30	321.429	1.627	50	18.8884	2	5	11	1	0
1	9	4	25	2	1	15	1	2	167.143	437.143	1.74	71	23.4509	1	5	8	1	0
1	8	3	0	2	1	14	3	3	25.7143	458.571	1.665	55	19.8397	2	5	10	1	0
1	7	1	23	1	1	12.5	2	2	68.5714	497.143	1.66	64	23.2254	1	5	7	1	0
1	8	1	26	2	1	13.5	3	3	77.1429	514.286	1.536	43.3	18.3529	2	5	11	1	0
1	7	5	62	1	1	12.5	3	3	260	654.286	1.75	70	22.8571	1	5	14	1	0
1	9	2	21	2	1	15	3	3	55.7143	751.429	1.722	58.8	19.8295	2	5	8	1	0
1	9	4	22	2	1	14.9	4	3	0	882.857	1.68	79	27.9904	1	5	14	1	0
1	9	3	1	2	1	15	3	3	165	960	1.84	77	22.7434	2	5	6	1	0
1	9	5	53	2	1	14.8	3	3	21.4286	518.571	1.75	56	18.2857	2	5.5	12	1	0
1	7	3	22	1	1	12.5	3	3	5.71429	774.286	1.632	51.6	19.3736	2	5.5	7	1	0
1	9	5	64	2	1	14.5	3	3	214.286	333	1.82	65	19.6232	2	6	1	0	1
1	9	4	59	2	1	14.8	3	3	25.7143	85.7143	1.66	47	17.0562	2	6	2	0	1
1	8	6	51	2	1	14	3	3	107.143	95	1.54	43	18.1312	2	6	4	0	1
1	9	1	7	2	1	14.2	2	2	85.7143	131.429	1.68	70	24.8016	1	6	4	0	1
1	9	5	67	2	1	14.2	3	3	60	182.857	1.77	62	19.79	2	6	10	1	1
1	8	4	27	2	1	13.9	2	1	17.1429	171.429	1.678	52.6	18.6811	2	6	5	0	0
1	8	1	67	2	1	13.3	2	2	0	198.571	1.67	52	18.6453	2	6	7	1	0
1	9	2	66	2	1	15	2	2	27.1429	188.571	1.65	45	16.5289	2	6	3	0	1
1	7	1	37	1	1	12.3	4	4	42.8571	230	1.78	62	19.5682	2	6	7	1	0
1	7	1	34	2	1	13.1	3	3	25.7143	232.857	1.59	61	24.1288	1	6	4	0	0
1	9	5	66	2	1	14.8	2	3	24.2857	242.857	1.77	80	25.5354	1	6	3	0	1
1	8	6	58	2	1	13.3	4	4	51.4286	248.571	1.7	70	24.2215	1	6	2	0	0
1	8	2	59	2	1	13.8	3	3	0	264.286	1.59	57	22.5466	2	6	4	0	0
1	9	6	60	2	1	14.7	1	3	60	270	1.81	80	24.4193	1	6	7	1	1
1	9	2	56	2	1	14.9	3	3	21.4286	287.143	1.76	78	25.1808	1	6	3	0	1
1	7	5	68	1	1	12.3	3	3	120	312.857	1.61	62	23.9188	1	6	4	0	0
1	6	4	21	1	1	11.3	3	3	17.1429	292.857	1.45	45.9	21.8312	1	6	9	1	0
1	9	4	59	2	1	14.6	3	3	110	294.286	1.68	44	15.5896	2	6	6	1	1
1	9	5	69	2	1	14.8	1	3	55.7143	295.714	1.73	60	20.0474	2	6	6	1	1
1	8	5	61	2	1	13.3	3	3	21.4286	301.429	1.63	59	22.2063	1	6	4	0	0
1	9	5	57	2	1	14.9	4	3	0	302.857	1.68	58	20.5499	2	6	6	1	1
1	9	3	17	2	1	14.8	3	2	88.5714	310	1.77	62	19.79	2	6	8	1	1
1	9	5	61	2	1	14.3	3	3	34.2857	334.286	1.7	55	19.0311	2	6	1	0	1
1	6	1	58	1	1	11.3	4	4	0	338.571	1.43	40	19.5609	2	6	9	1	0
1	9	4	64	2	1	15.1	3	2	34.2857	339.714	1.9	66	18.2825	2	6	6	1	1
1	9	1	5	2	1	15	3	3	85.7143	340	1.68	51	18.0697	2	6	9	1	1
1	9	3	15	2	1	14.5	4	4	11.4286	372.857	1.81	64	19.5354	2	6	1	0	1
1	8	6	64	2	1	13.4	3	3	85.7143	368.571	1.62	44	16.7657	2	6	4	0	0
1	9	4	51	2	1	14.8	3	3	90	368.571	1.78	76	23.9869	1	6	4	0	1
1	6	7	67	1	1	11.6	3	3	60	387.143	1.53	44	18.7962	2	6	9	1	0
1	8	5	60	2	1	13.9	3	3	25.7143	424.286	1.78	52	16.4121	2	6	7	1	0
1	7	1	36	1	1	12.3	3	3	60	394.286	1.63	61	22.9591	1	6	6	1	0
1	9	2	52	2	1	15.1	3	3	115.714	402.143	1.7	60	20.7612	2	6	8	1	1
1	9	4	61	2	1	14.9	3	2	91.4286	427.143	1.76	67	21.6296	2	6	6	1	1
1	8	4	14	2	1	13.3	3	3	36.4286	411.429	1.574	69.3	27.972	1	6	9	1	0
1	8	1	61	2	1	13.8	3	3	48.5714	435.714	1.755	63	20.4544	2	6	5	0	0
1	7	5	63	1	1	12.4	3	3	105.714	441.286	1.58	49	19.6283	2	6	5	0	0
1	8	7	54	2	1	13.8	3	3	77.1429	467.143	1.71	63	21.5451	2	6	8	1	0
1	6	4	22	1	1	11.9	3	3	51.4286	471.429	1.6	67.1	26.2109	1	6	4	0	0
1	9	5	55	2	1	14.9	3	3	60	502.857	1.87	74	21.1616	2	6	3	0	1
1	9	3	12	2	1	14.9	1	1	42.8571	511.429	1.78	55	17.3589	2	6	10	1	1
1	8	3	53	2	1	13.2	3	2	150	516.429	1.68	48	17.0068	2	6	3	0	0
1	7	5	69	1	1	12.3	3	3	0	552.857	1.67	56	20.0796	2	6	9	1	0
1	9	2	39	2	1	14.5	3	3	77.1429	560	1.669	55.6	19.9601	2	6	10	1	1
1	8	1	28	2	1	13.9	3	3	274.286	562.857	1.652	45	16.4889	2	6	5	0	0
1	8	2	28	2	1	13.2	3	3	91.4286	604.286	1.719	60.5	20.474	2	6	7	1	0
1	8	2	30	2	1	13.9	3	1	22.8571	611.429	1.624	51.1	19.3753	2	6	5	0	0
1	6	7	70	1	1	12.8	3	3	150	745.714	1.56	42	17.2584	2	6	7	1	0
1	9	4	29	2	1	14.5	2	1	0	874.286	1.63	48	18.0662	2	6	10	1	1
1	8	2	36	2	1	14.1	2	2	231.429	85.7143	1.746	65	21.3218	2	6.5	3	0	1
1	8	4	32	2	1	13.8	3	3	42.8571	280	1.549	57.5	23.9643	1	6.5	10	1	0
1	8	7	51	2	1	13.7	3	3	17.1429	265.714	1.645	48	17.7382	2	6.5	6	1	0
1	8	2	29	2	1	13.5	3	3	17.1429	422.857	1.727	51.4	17.2337	2	6.5	8	1	0
1	9	1	3	2	1	14.6	3	3	214.286	488.571	1.69	45	15.7558	2	6.5	5	0	1
1	9	5	59	2	1	14.7	3	3	205.714	333	1.64	66	24.539	1	7	4	0	1
1	7	7	66	1	1	12.3	3	3	42.8571	10.7143	1.62	45	17.1468	2	7	9	1	1
1	9	2	22	2	1	15	3	3	20	21.4286	1.769	85.5	27.3219	1	7	4	0	1
1	9	2	24	2	1	14.9	3	3	137.143	85.7143	1.7	58	20.0692	2	7	2	0	1
1	9	1	10	2	1	14.9	2	2	42.8571	120	1.63	57	21.4536	2	7	1	0	1
1	6	7	58	1	1	11.6	3	3	17.1429	111.429	1.56	39	16.0256	2	7	5	0	1
1	8	1	60	2	1	13.5	3	3	102.857	161.429	1.655	68	24.8264	1	7	0	0	1
1	9	4	20	2	1	14.2	3	3	65.7143	128.571	1.65	55	20.202	2	7	3	0	1
1	9	2	28	2	1	14.9	4	4	74.2857	130	1.615	64.4	24.6911	1	7	2	0	1
1	8	3	58	2	1	14.1	3	3	132.857	136.429	1.755	52	16.883	2	7	1	0	1
1	9	1	14	2	1	15	3	3	60	151.429	1.74	52	17.1753	2	7	3	0	1
1	6	1	32	1	1	11	3	3	25.7143	140	1.55	60	24.974	1	7	3	0	1
1	6	8	58	1	1	11.9	4	3	25.7143	157.143	1.49	47	21.1702	1	7	5	0	1
1	8	3	52	2	1	14	3	3	60	157.143	1.63	59	22.2063	2	7	2	0	1
1	6	6	51	1	1	11.3	3	3	83.5714	158	1.43	43	21.0279	1	7	2	0	1
1	6	3	67	1	1	11.8	4	4	231.429	159.286	1.64	41	15.2439	2	7	1	0	1
1	6	1	35	1	1	12.2	1	1	60	167.143	1.65	60	22.0386	1	7	2	0	1
1	6	1	27	1	1	11.9	1	3	28.5714	170.714	1.63	63	23.7118	1	7	0	0	1
1	9	4	57	2	1	14.3	3	3	96.4286	214.286	1.79	92	28.7132	1	7	2	0	1
1	7	6	67	1	1	12.2	3	3	35.4286	194.286	1.63	60	22.5827	1	7	2	0	1
1	6	7	61	1	1	12.1	3	3	154.286	177.143	1.52	35	15.1489	2	7	6	1	1
1	9	2	32	2	1	15.1	1	2	282.857	198.571	1.705	72.3	24.8708	1	7	4	0	1
1	8	5	57	2	1	14.1	2	3	94.2857	192.857	1.705	44	15.1357	2	7	2	0	1
1	9	2	61	2	1	14.9	3	3	0	192.857	1.68	53	18.7783	2	7	4	0	1
1	9	4	60	2	1	14.6	3	2	0	195.714	1.74	65	21.4692	2	7	5	0	1
1	7	2	67	1	1	12.9	3	4	17.1429	229.286	1.66	61	22.1367	1	7	6	1	1
1	9	4	26	2	1	14.2	2	3	68.5714	218.571	1.76	59	19.047	2	7	5	0	1
1	9	6	0	2	1	14.9	4	4	102.857	221.429	1.75	56	18.2857	2	7	1	0	1
1	8	7	61	2	1	13.8	1	1	102.857	222.857	1.72	69	23.3234	1	7	7	1	1
1	9	5	65	2	1	14.7	3	3	60	222.857	1.81	58	17.704	2	7	4	0	1
1	7	7	52	2	1	13.1	3	3	22.8571	224.286	1.64	40	14.8721	2	7	2	0	1
1	8	5	56	2	1	13.4	1	1	17.1429	226.429	1.81	72	21.9774	2	7	2	0	1
1	7	3	45	1	1	12.4	3	3	50	235.714	1.66	81	29.3947	1	7	6	1	1
1	8	2	40	2	1	13.3	4	4	60	260	1.548	45.9	19.1545	2	7	5	0	1
1	9	6	66	2	1	14.2	3	3	0	262.857	1.62	44	16.7657	2	7	2	0	1
1	9	1	16	2	1	14.6	3	3	7.14286	240	1.69	58	20.3074	2	7	4	0	1
1	8	1	24	2	1	13.5	3	3	51.4286	284.286	1.495	42.5	19.0154	2	7	7	1	1
1	7	4	23	1	1	12.9	3	3	75.7143	250	1.655	64.8	23.6581	1	7	6	1	1
1	8	2	38	2	1	14.1	3	3	11.4286	256.429	1.626	61	23.0722	1	7	1	0	1
1	7	1	26	1	1	12.6	3	3	120	282.857	1.75	70	22.8571	1	7	4	0	1
1	7	1	15	2	1	13.1	3	3	51.4286	267.143	1.76	48	15.4959	2	7	1	0	1
1	8	2	32	1	1	13	3	3	0	272.143	1.665	62	22.3647	1	7	7	1	1
1	6	4	58	1	1	11.9	3	3	60	314.286	1.58	55	22.0317	1	7	3	0	1
1	7	1	67	1	1	12.4	2	2	42.8571	286.429	1.54	42	17.7096	2	7	1	0	1
1	9	4	23	2	1	14.8	2	2	81.4286	275.714	1.79	96	29.9616	1	7	2	0	1
1	7	7	56	1	1	12.9	3	3	0	460.286	1.53	37	15.8059	2	7	6	1	1
1	9	3	10	2	1	14.2	3	3	0	291.429	1.7	67	23.1834	1	7	0	0	1
1	6	3	56	1	1	11.6	3	3	94.2857	300	1.62	52	19.8141	2	7	2	0	1
1	9	5	71	2	1	15.1	4	4	128.571	300	1.79	74	23.0954	2	7	7	1	1
1	9	2	51	2	1	14.6	3	4	50	301.429	1.72	56	18.9292	2	7	5	0	1
1	8	2	66	2	1	13.5	3	3	62.1429	307.143	1.7	54	18.6851	2	7	1	0	1
1	8	4	37	2	1	13.6	3	3	42.8571	308.571	1.748	67.9	22.2222	2	7	2	0	1
1	9	4	62	2	1	14.6	3	3	51.4286	308.571	1.78	54	17.0433	2	7	2	0	1
1	7	2	74	1	1	12.3	2	2	34.2857	312.857	1.5	48	21.3333	2	7	2	0	1
1	7	3	26	1	1	12.9	2	1	25.7143	320	1.606	58.1	22.5261	1	7	4	0	1
1	8	3	56	2	1	13.6	1	3	162.857	320	1.69	57	19.9573	2	7	0	0	1
1	9	4	56	2	1	14.9	4	4	38.5714	325.714	1.87	71	20.3037	2	7	3	0	1
1	6	4	36	1	1	11.7	3	3	192.857	365.714	1.41	41.4	20.8239	2	7	1	0	1
1	8	4	28	2	1	14.1	3	1	45.7143	330	1.794	83.1	25.82	1	7	10	1	1
1	8	4	13	2	1	13.9	3	3	68.5714	330.714	1.599	52	20.3379	2	7	6	1	1
1	6	1	28	1	1	12.1	1	1	22.8571	334.286	1.69	52	18.2066	2	7	4	0	1
1	6	6	52	1	1	11.8	3	3	24	334.286	1.49	45	20.2694	2	7	2	0	1
1	8	7	56	2	1	13.4	3	3	68.5714	390.714	1.69	63	22.0581	2	7	6	1	1
1	9	1	57	2	1	14.8	2	3	74.2857	335.714	1.67	62	22.231	2	7	3	0	1
1	6	7	52	1	1	12.1	3	3	38.5714	337.143	1.68	70	24.8016	1	7	3	0	1
1	7	4	37	1	1	12.8	4	3	8.57143	371.714	1.648	47.5	17.4896	2	7	3	0	1
1	6	6	53	1	1	11.3	3	3	0	340.714	1.45	34	16.1712	2	7	10	1	1
1	9	2	62	2	1	15	3	3	111.429	347.143	1.72	55	18.5911	2	7	4	0	1
1	8	4	33	2	1	13.3	2	1	12.8571	351.429	1.63	49.5	18.6307	2	7	3	0	1
1	7	5	61	1	1	12.5	3	2	150	351.429	1.6	48	18.75	2	7	1	0	1
1	7	3	47	1	1	12.3	3	3	30	377.143	1.6	45	17.5781	2	7	6	1	1
1	9	2	54	2	1	14.8	3	3	25.7143	377.143	1.73	60	20.0474	2	7	4	0	1
1	9	4	55	2	1	14.9	3	3	120	377.143	1.79	62	19.3502	2	7	0	0	1
1	7	1	30	1	1	12.5	3	3	180	484.286	1.59	46	18.1955	2	7	3	0	1
1	8	1	59	2	1	13.2	3	3	50	382.143	1.69	54	18.9069	2	7	3	0	1
1	7	1	57	1	1	12.7	4	4	22.8571	382.857	1.72	53	17.9151	2	7	6	1	1
1	6	1	25	1	1	11.3	3	3	6.42857	387.286	1.4	30	15.3061	2	7	4	0	1
1	6	1	29	1	1	11.3	3	3	68.5714	387.857	1.43	41	20.0499	2	7	3	0	1
1	9	4	56	2	1	14.6	3	4	28.5714	395	1.74	87	28.7356	1	7	4	0	1
1	8	4	18	2	1	14.1	3	2	34.2857	397.143	1.662	48.9	17.703	2	7	3	0	1
1	6	3	52	1	1	11.7	3	3	42.8571	430	1.58	54	21.6311	1	7	0	0	1
1	7	5	0	1	1	12.9	3	3	120	423.571	1.52	42	18.1787	2	7	0	0	1
1	8	5	55	2	1	13.5	3	3	85.7143	517.857	1.785	61	19.1449	2	7	4	0	1
1	8	5	54	2	1	14.1	3	3	111.429	417.857	1.72	70	23.6614	1	7	6	1	1
1	7	1	42	1	1	12	3	3	150	420	1.58	40	16.0231	2	7	7	1	1
1	8	2	60	2	1	13.7	3	3	137.143	420	1.68	49	17.3611	2	7	2	0	1
1	9	4	66	2	1	15	3	3	30	420	1.71	62	21.2031	2	7	1	0	1
1	7	4	62	1	1	12.5	4	4	38.5714	443.571	1.65	52	19.1001	2	7	5	0	1
1	7	1	40	1	1	12.2	2	2	8.57143	428.571	1.47	30	13.8831	2	7	7	1	1
1	9	6	63	2	1	14.6	2	1	180	430	1.72	52	17.5771	2	7	0	0	1
1	8	4	16	2	1	14	2	2	25.7143	438.571	1.657	61.2	22.2898	2	7	12	1	1
1	6	4	60	1	1	12.1	4	4	10	451.429	1.62	62	23.6244	1	7	1	0	1
1	8	4	24	2	1	13.8	3	3	60	461.143	1.683	61.9	21.8536	2	7	5	0	1
1	9	2	53	2	1	14.5	3	3	100	461.429	1.67	58	20.7967	2	7	1	0	1
1	7	4	26	1	1	12.4	3	1	42.8571	482.857	1.564	63.1	25.7962	1	7	5	0	1
1	7	5	54	1	1	12.9	3	3	180	484.286	1.52	45	19.4771	2	7	2	0	1
1	6	1	72	1	1	12	2	3	51.4286	497.143	1.55	55	22.8928	1	7	10	1	1
1	6	6	67	1	1	12.1	3	3	12	512.857	1.53	60	25.6312	1	7	7	1	1
1	7	3	57	1	1	12.8	3	3	0	540	1.63	60	22.5827	1	7	2	0	1
1	6	6	64	1	1	11.6	3	2	25.7143	514.286	1.56	39	16.0256	2	7	10	1	1
1	8	4	30	2	1	13.9	3	3	21.4286	522.857	1.596	53.6	21.0426	2	7	1	0	1
1	7	1	69	1	1	12.3	3	3	120	532.857	1.69	85	29.7609	1	7	5	0	1
1	9	5	58	2	1	14.8	3	3	0	552.857	1.67	76	27.2509	1	7	4	0	1
1	7	5	65	1	1	12.5	3	3	50	567.143	1.61	45	17.3604	2	7	2	0	1
1	9	3	3	2	1	15	2	1	5.71429	580	1.68	61	21.6128	2	7	5	0	1
1	9	4	31	2	1	15	3	2	22.8571	582.857	1.76	50	16.1415	2	7	5	0	1
1	6	1	68	1	1	12	3	3	38.5714	600	1.6	72	28.125	1	7	5	0	1
1	7	3	43	1	1	12.6	3	3	54.2857	607.571	1.55	60	24.974	1	7	3	0	1
1	8	1	31	1	1	13	2	2	225	625.714	1.81	64.5	19.688	2	7	5	0	1
1	9	2	37	2	1	14.6	4	3	3.14286	671.429	1.727	51.7	17.3343	2	7	7	1	1
1	8	6	53	2	1	13.8	3	3	8.57143	702.857	1.67	60	21.5139	2	7	1	0	1
1	6	8	55	1	1	12	3	3	85.7143	672.143	1.6	49	19.1406	2	7	6	1	1
1	9	3	16	2	1	15.6	3	3	68.5714	668.571	1.81	68	20.7564	2	7	6	1	1
1	7	4	34	1	1	12.5	3	3	205.714	774.286	1.787	56.9	17.8182	2	7	0	0	1
1	8	6	65	2	1	14.1	1	2	82.8571	715	1.68	68	24.093	1	7	3	0	1
1	6	1	31	1	1	12	3	3	0	785.714	1.7	45	15.5709	2	7	3	0	1
1	9	2	20	2	1	15.1	3	3	188.571	788.571	1.777	77.4	24.5113	1	7	2	0	1
1	8	1	58	2	1	13.8	3	3	8.57143	907.857	1.775	55	17.4569	2	7	3	0	1
1	6	4	66	1	1	12	3	3	107.143	899.286	1.55	65	27.0552	1	7	4	0	1
1	8	3	51	2	1	13.6	3	3	124.286	910	1.78	63	19.8839	2	7	1	0	1
1	8	5	66	2	1	16.2	3	3	0	960	1.53	45	19.2234	2	7	7	1	1
1	8	3	63	2	1	13.2	2	3	171.429	960	1.715	60	20.3997	2	7	5	0	1
1	9	1	1	2	1	15	1	1	300	960	1.71	55	18.8092	2	7	5	0	1
1	9	5	68	2	1	14.7	3	3	34.2857	333	1.72	64	21.6333	2	7.5	0	0	1
1	8	4	31	2	1	13.9	3	3	142.857	171.429	1.532	53.4	22.7522	1	7.5	3	0	1
1	6	4	39	1	1	12	3	3	19.2857	174.286	1.489	50.3	22.6871	1	7.5	5	0	1
1	9	2	51	2	1	14.2	2	1	57.1429	190	1.77	61	19.4708	2	7.5	5	0	1
1	7	1	33	1	1	12.2	2	3	85	201.429	1.6	73	28.5156	1	7.5	8	1	1
1	8	2	31	2	1	13.4	3	3	42.8571	232.143	1.566	40	16.3108	2	7.5	4	0	1
1	8	2	33	2	1	13.4	3	3	42.8571	242.143	1.721	60.2	20.3252	2	7.5	1	0	1
1	7	4	20180437	2	1	13.1	3	3	42.8571	309.286	1.69	81	28.3604	1	7.5	8	1	1
1	6	3	60	1	1	11.2	3	3	100	257.857	1.61	52	20.061	2	7.5	1	0	1
1	9	5	62	2	1	14.9	3	3	55.7143	317.143	1.74	78	25.763	1	7.5	5	0	1
1	8	6	72	2	1	13.9	4	4	47.8571	322.857	1.83	66	19.708	2	7.5	1	0	1
1	6	4	28	1	1	12.1	3	3	53.5714	448.571	1.71	90	30.7787	1	7.5	5	0	1
1	6	4	25	1	1	12.1	3	3	19.4286	355	1.492	39.5	17.7443	2	7.5	4	0	1
1	6	1	52	1	1	11	3	3	42.8571	338.571	1.63	56	21.0772	1	7.5	2	0	1
1	8	2	24	2	1	13.7	3	3	30	364.286	1.646	48.1	17.7536	2	7.5	4	0	1
1	8	1	68	2	1	14	2	2	37.1429	375	1.635	70	26.1856	1	7.5	7	1	1
1	7	5	56	1	1	12.7	3	3	90	426.429	1.48	35	15.9788	2	7.5	2	0	1
1	7	5	51	2	1	13.1	3	3	57.1429	392.857	1.8	56	17.284	2	7.5	3	0	1
1	8	7	65	2	1	13.6	3	3	51.4286	415.714	1.725	55	18.4835	2	7.5	0	0	1
1	7	1	63	1	1	12.5	3	3	111.429	425	1.68	50	17.7154	2	7.5	2	0	1
1	9	3	4	2	1	14.9	3	2	0	454.286	1.74	74	24.4418	1	7.5	3	0	1
1	9	4	18	2	1	14.7	3	3	42.8571	471.429	1.73	88	29.4029	1	7.5	2	0	1
1	8	7	52	2	1	13.7	3	2	94.2857	480	1.71	79	27.0169	1	7.5	0	0	1
1	8	7	60	2	1	13.3	2	3	77.1429	484.286	1.68	47	16.6525	2	7.5	7	1	1
1	9	4	22	2	1	14.5	2	2	51.4286	541.429	1.71	57	19.4932	2	7.5	3	0	1
1	8	4	26	2	1	13.3	3	3	17.1429	548.571	1.771	81.2	25.8892	1	7.5	4	0	1
1	8	2	39	2	1	14.1	3	3	21.4286	565.714	1.613	43.8	16.8347	2	7.5	5	0	1
1	7	2	53	1	1	12.8	3	3	20	591.429	1.57	45	18.2563	2	7.5	0	0	1
1	9	2	23	2	1	14.9	3	3	330	865.714	1.832	67.2	20.0225	2	7.5	3	0	1
1	8	4	17	2	1	13.9	3	3	27.8571	386.429	1.594	60.7	23.8898	1	7.75	5	0	1
1	6	1	23	1	1	10.9	2	2	32.1429	4	1.65	40	14.6924	2	8	1	0	1
1	9	6	0	2	1	16.1	3	3	360	24.7143	1.75	68	22.2041	2	8	0	0	3
1	7	1	33	1	1	12.7	3	3	51.4286	55.7143	1.66	80	29.0318	1	8	8	1	1
1	7	4	55	1	1	13	3	3	51.4286	94.2857	1.56	38	15.6147	2	8	3	0	1
1	8	1	65	2	1	14	4	4	240	77.1429	1.75	67	21.8776	2	8	1	0	3
1	7	2	73	1	1	12.8	3	4	42.8571	109.429	1.66	72	26.1286	1	8	1	0	1
1	8	5	58	2	1	14.1	1	1	34.2857	91.4286	1.655	63	23.0009	1	8	5	0	3
1	6	3	53	1	1	11.3	2	2	150	92.8571	1.5	40	17.7778	2	8	0	0	1
1	6	1	63	1	1	12	3	3	45.7143	104.429	1.57	47	19.0677	2	8	0	0	1
1	6	6	66	1	1	11.2	3	3	68.5714	141.429	1.44	40	19.2901	2	8	4	0	1
1	6	4	61	1	1	11.9	4	4	0	108.571	1.56	50	20.5457	2	8	1	0	1
1	8	4	20	2	1	13.9	3	3	102.857	127.143	1.622	43.3	16.4583	2	8	6	1	1
1	8	5	51	2	1	13.2	3	3	51.4286	137.143	1.685	70	24.6546	1	8	2	0	1
1	7	3	30	1	1	12.8	1	1	7.14286	137.857	1.606	43.6	16.9042	2	8	9	1	1
1	7	2	57	1	1	12.6	3	3	171.429	139.286	1.49	38	17.1163	2	8	3	0	1
1	9	6	57	2	1	14.8	3	3	34.8571	154.286	1.69	55	19.257	2	8	4	0	3
1	6	1	51	1	1	11.7	2	1	145.714	177.143	1.51	33	14.473	2	8	1	0	1
1	6	1	57	1	1	11.3	3	3	10.5714	167.857	1.58	43	17.2248	2	8	1	0	1
1	8	4	12	2	1	14.1	3	3	94.2857	168.571	1.569	42	17.061	2	8	1	0	3
1	8	3	65	2	1	14.1	3	3	38.5714	168.571	1.76	88	28.4091	1	8	2	0	3
1	6	6	61	1	1	11.9	3	3	25.7143	180	1.43	40	19.5609	2	8	2	0	1
1	9	5	56	2	1	15	3	3	167.143	171.429	1.83	74	22.0968	2	8	0	0	3
1	8	2	34	2	1	13.3	3	2	47.1429	172.857	1.672	54.3	19.4235	2	8	0	0	1
1	6	3	60	1	1	11.5	3	3	68.5714	175.714	1.57	58	23.5304	1	8	2	0	1
1	7	3	31	1	1	12.8	1	1	192.857	177	1.606	45.6	17.6797	2	8	5	0	1
1	6	3	61	1	1	11.5	3	3	51.4286	180	1.39	47	24.3259	1	8	0	0	1
1	8	2	70	2	1	13.3	2	3	12.8571	180	1.75	57	18.6122	2	8	0	0	1
1	6	4	35	1	1	11.5	3	3	22.8571	181.429	1.535	62.1	26.3557	1	8	0	0	1
1	8	1	51	2	1	13.9	3	3	154.286	188.571	1.78	70	22.0932	2	8	0	0	1
1	8	1	23	2	1	13.8	3	3	250	195.714	1.732	59.4	19.8012	2	8	2	0	1
1	9	4	54	2	1	15.1	3	3	92.8571	197.143	1.79	75	23.4075	1	8	1	0	3
1	9	3	6	2	1	14.2	4	4	34.2857	215.714	1.7	73	25.2595	1	8	2	0	3
1	7	7	53	1	1	13	3	3	40	202.857	1.58	52	20.83	2	8	2	0	1
1	6	1	60	1	1	11	3	3	51.4286	204.286	1.55	48	19.9792	2	8	1	0	1
1	6	4	68	1	1	11.6	3	3	58.5714	223.857	1.44	44	21.2191	1	8	3	0	1
1	9	4	65	2	1	15.1	3	3	77.1429	214.286	1.65	91	33.4252	1	8	4	0	3
1	7	4	28	1	1	12.3	2	1	30	224.286	1.635	93.5	34.9765	1	8	6	1	1
1	7	3	24	1	1	12.7	4	1	145.714	224.286	1.546	31.6	13.2211	2	8	10	1	1
1	6	4	57	1	1	11.7	3	4	58.5714	227.143	1.45	53	25.2081	1	8	3	0	1
1	8	6	56	2	1	13.6	3	2	68.5714	227.143	1.57	71	28.8044	1	8	4	0	1
1	9	6	65	2	1	14.9	3	3	60	227.143	1.71	85	29.0688	1	8	0	0	3
1	7	1	68	1	1	12.3	4	4	25	232.857	1.58	48	19.2277	2	8	2	0	1
1	8	7	58	2	1	14.1	3	3	8.57143	235.714	1.63	44	16.5607	2	8	6	1	3
1	6	4	26	1	1	11.2	3	3	54.2857	237.143	1.511	35.2	15.4175	2	8	2	0	1
1	7	4	29	1	1	12.9	3	4	98.5714	237.143	1.551	41	17.0436	2	8	2	0	1
1	7	7	58	1	1	12.8	3	3	30	237.143	1.69	56	19.6072	2	8	1	0	1
1	8	4	25	2	1	13.4	3	3	34.2857	240	1.617	44.8	17.134	2	8	2	0	1
1	7	3	58	1	1	12.8	3	3	120	294.286	1.52	57	24.6711	1	8	1	0	1
1	6	7	53	1	1	11.6	3	3	38.2857	245.714	1.51	38	16.6659	2	8	3	0	1
1	7	4	24	1	1	12.2	2	4	49.2857	282.857	1.731	73.2	24.4296	1	8	2	0	1
1	7	7	62	1	1	12.6	2	3	51.4286	248.571	1.6	63	24.6094	1	8	0	0	1
1	8	2	54	2	1	14	3	3	51.4286	252.857	1.73	53	17.7086	2	8	0	0	3
1	8	1	20	2	1	14.7	2	3	57.8571	270.429	1.789	76.8	23.9961	1	8	0	0	3
1	7	3	29	1	1	12.2	2	2	42.8571	255.714	1.5	48.2	21.4222	2	8	3	0	1
1	9	4	70	2	1	14.8	2	3	51.4286	306.429	1.75	67	21.8776	2	8	4	0	3
1	9	1	15	2	1	14.6	3	3	0	258.571	1.74	60	19.8177	2	8	0	0	3
1	7	6	59	1	1	12.8	4	4	75	467.143	1.6	48	18.75	2	8	2	0	1
1	9	5	63	2	1	14.7	3	3	64.2857	261.429	1.76	66	21.3068	2	8	0	0	3
1	6	1	65	1	1	12	3	3	65.7143	264.286	1.49	47	21.1702	2	8	2	0	1
1	7	5	66	1	1	12.3	3	3	85.7143	264.286	1.51	55	24.1217	1	8	5	0	1
1	8	2	62	2	1	13.6	3	4	28.5714	268.571	1.65	39	14.3251	2	8	1	0	1
1	6	8	52	1	1	12	3	3	25.7143	277.143	1.54	52	21.9261	1	8	2	0	1
1	7	3	21	1	1	12.4	2	1	82.8571	271.429	1.747	65.6	21.494	2	8	4	0	1
1	7	4	38	1	1	12.5	4	4	177.857	271.429	1.558	45.1	18.5798	2	8	1	0	1
1	8	3	54	2	1	13.3	3	3	68.5714	271.429	1.7	69	23.8754	1	8	2	0	1
1	7	4	35	1	1	12.4	2	1	12.8571	274.286	1.485	50.5	22.9002	1	8	6	1	1
1	6	6	60	1	1	12	3	3	42.8571	274.286	1.63	69	25.9701	1	8	1	0	1
1	7	7	61	1	1	12.6	3	1	8.57143	274.286	1.62	64	24.3865	1	8	2	0	1
1	9	5	60	2	1	14.3	3	3	0	275	1.78	59	18.6214	2	8	4	0	3
1	6	1	68	1	1	11	3	3	42.8571	278.571	1.41	41	20.6227	1	8	0	0	1
1	7	1	64	1	1	12.5	3	3	10	280	1.51	37	16.2274	2	8	0	0	1
1	6	4	66	1	1	12	3	3	154.286	289.286	1.6	61	23.8281	1	8	1	0	1
1	7	2	59	1	1	12.3	3	3	124.286	285	1.52	45	19.4771	2	8	2	0	1
1	9	1	11	2	1	14.4	3	4	42.8571	285.714	1.65	56	20.5693	2	8	4	0	3
1	8	1	66	2	1	13.7	3	3	150	286.429	1.605	54	20.9625	2	8	7	1	1
1	7	3	53	1	1	12.9	3	3	120	334.286	1.52	51	22.0741	1	8	2	0	1
1	7	4	52	2	1	13.1	3	3	77.1429	304.286	1.76	91	29.3776	1	8	1	0	1
1	6	4	59	1	1	11.9	3	3	154.286	297.143	1.59	49	19.3821	2	8	0	0	1
1	7	4	33	2	1	13.2	3	3	68.5714	297.857	1.595	54.4	21.3834	2	8	2	0	1
1	7	2	55	1	1	12.3	3	3	17.1429	298.571	1.64	64	23.7954	1	8	3	0	1
1	6	7	54	1	1	11.8	3	3	57.1429	301.429	1.6	62	24.2187	1	8	5	0	1
1	6	3	51	1	1	11.9	3	3	0	310	1.63	51	19.1953	2	8	4	0	1
1	7	6	54	2	1	13.1	3	2	64.2857	310	1.66	45	16.3304	2	8	3	0	1
1	6	1	38	1	1	12	4	3	37.1429	312.286	1.6	65	25.3906	1	8	1	0	1
1	8	7	63	2	1	14	3	3	68.5714	315	1.755	60	19.4804	2	8	4	0	3
1	9	4	27	2	1	15.1	3	3	154.286	317.143	1.71	48	16.4153	2	8	2	0	3
1	8	6	67	2	1	14.1	3	3	240	317.143	1.67	66	23.6652	1	8	1	0	3
1	7	3	23	1	1	13	1	2	128.571	319.286	1.623	38.2	14.5019	2	8	1	0	1
1	7	3	25	1	1	12.6	2	4	61.4286	320	1.586	53.9	21.428	2	8	5	0	1
1	8	2	61	2	1	13.7	3	3	14.2857	320	1.73	51	17.0403	2	8	6	1	1
1	8	1	53	2	1	13.6	3	3	51.4286	320.714	1.64	46	17.1029	2	8	4	0	1
1	7	4	53	1	1	13	3	4	11.4286	321.429	1.75	50	16.3265	2	8	7	1	1
1	6	8	66	1	1	11.5	3	3	47.1429	354.286	1.59	57	22.5466	1	8	1	0	1
1	9	2	60	2	1	14.6	3	2	50	327.143	1.75	66	21.551	2	8	3	0	3
1	7	4	68	1	1	12.3	3	3	128.571	322.857	1.54	54	22.7694	1	8	8	1	1
1	9	4	24	2	1	14.2	3	3	28.5714	330	1.71	70	23.939	1	8	1	0	3
1	6	6	68	1	1	12	4	4	0	330.857	1.49	42	18.9181	2	8	4	0	1
1	9	2	31	2	1	15	3	3	20	332.857	1.742	106.7	35.1616	1	8	5	0	3
1	6	4	31	1	1	11.4	3	3	165	390	1.457	36.2	17.0526	2	8	1	0	1
1	6	4	51	1	1	11.2	3	3	40	334.286	1.58	58	23.2335	1	8	1	0	1
1	9	1	13	2	1	14.7	3	3	85.7143	334.286	1.64	41	15.2439	2	8	1	0	3
1	6	4	68	1	1	11.8	3	3	42.8571	337.143	1.44	54	26.0417	1	8	0	0	1
1	6	4	71	1	1	12	1	2	51.4286	337.857	1.64	71	26.398	1	8	0	0	1
1	6	1	53	1	1	11.3	3	3	70	355.714	1.5	37	16.4444	2	8	0	0	1
1	6	8	56	1	1	12	3	3	38.5714	345.714	1.59	49	19.3821	2	8	1	0	1
1	7	4	25	1	1	12.2	3	3	162.857	347.143	1.564	63.1	25.7962	1	8	4	0	1
1	8	2	26	2	1	13.9	3	3	53.5714	347.857	1.752	64.1	20.8829	2	8	3	0	1
1	7	4	59	1	1	12.8	1	4	21.4286	348.571	1.5	35	15.5556	2	8	5	0	1
1	8	4	22	2	1	13.4	2	3	0	350	1.625	74.3	28.1373	1	8	10	1	1
1	7	2	65	1	1	13	3	3	113.571	385.714	1.63	48	18.0662	2	8	0	0	1
1	7	2	69	1	1	12.4	3	3	60	351.857	1.67	70	25.0995	1	8	2	0	1
1	7	2	66	1	1	12.6	3	3	214.286	356.429	1.62	60	22.8624	1	8	2	0	1
1	6	6	55	1	1	11.2	3	3	25.7143	354.286	1.5	44	19.5556	2	8	3	0	1
1	9	2	53	2	1	14.3	3	3	30	358.571	1.6	38	14.8437	2	8	4	0	3
1	9	2	19	2	1	14.8	3	3	22.8571	360	1.707	63.5	21.7925	2	8	5	0	3
1	8	2	67	2	1	13.5	3	3	60	360	1.58	54	21.6311	2	8	1	0	1
1	8	6	59	2	1	13.6	3	3	0	368.571	1.74	63	20.8086	2	8	1	0	1
1	7	3	28	1	1	12.7	2	2	148.571	373.143	1.586	48	19.0825	2	8	4	0	1
1	7	2	56	1	1	12.7	3	3	85.7143	374.286	1.63	63	23.7118	1	8	2	0	1
1	8	5	59	2	1	14	3	3	145.714	374.286	1.745	67	22.0031	2	8	4	0	3
1	6	1	33	1	1	12	3	3	42.8571	378.571	1.44	31	14.9498	2	8	1	0	1
1	8	2	37	2	1	13.3	3	3	0	435.714	1.682	53.5	18.9104	2	8	1	0	1
1	7	1	32	1	1	12.7	1	3	120	384.286	1.59	48	18.9866	2	8	8	1	1
1	6	8	53	1	1	12	4	3	0	384.286	1.7	74	25.6055	1	8	0	0	1
1	7	1	31	1	1	12.9	2	3	0	420	1.68	57	20.1956	2	8	4	0	1
1	6	4	52	1	1	11.5	2	3	45.7143	385.714	1.57	54	21.9076	1	8	3	0	1
1	8	2	35	2	1	13.9	2	3	68.5714	387.857	1.716	68	23.0927	1	8	4	0	1
1	7	1	53	1	1	13	3	3	34.2857	394.286	1.61	48	18.5178	2	8	1	0	1
1	7	3	46	1	1	12.3	3	3	77.1429	398.571	1.6	45	17.5781	2	8	4	0	1
1	6	1	21	1	1	10.9	2	2	22.8571	401.429	1.54	40	16.8663	2	8	1	0	1
1	6	8	65	1	1	11.5	3	3	214.286	402.857	1.62	46	17.5278	2	8	7	1	1
1	8	1	55	2	1	13.6	3	3	102.857	414.286	1.73	96	32.0759	1	8	1	0	1
1	8	1	29	2	1	13.2	4	3	60	405.714	1.703	55.5	19.1366	2	8	3	0	1
1	8	7	68	2	1	13.6	3	3	60	405.714	1.78	78	24.6181	1	8	4	0	1
1	8	4	35	2	1	13.2	3	3	48.5714	407.857	1.648	73.4	27.026	1	8	0	0	1
1	6	6	71	1	1	11.8	1	2	62.8571	408.571	1.56	52	21.3675	1	8	8	1	1
1	7	1	61	1	1	12.6	3	3	62.8571	408.571	1.64	52	19.3337	2	8	7	1	1
1	7	2	71	1	1	12.2	3	3	210	408.571	1.65	64	23.5078	1	8	3	0	1
1	7	4	66	1	1	12.3	3	2	74.2857	408.571	1.49	35	15.7651	2	8	4	0	1
1	7	1	54	1	1	13	3	3	154.286	409.286	1.67	43	15.4183	2	8	4	0	1
1	7	5	61	1	1	12.4	3	3	154.286	417.857	1.6	45	17.5781	2	8	3	0	1
1	7	1	28	2	1	13.1	3	3	30	412.857	1.75	63	20.5714	2	8	7	1	1
1	6	6	57	1	1	11.4	2	3	64.2857	417.143	1.5	42	18.6667	2	8	2	0	1
1	7	4	39	1	1	12.2	3	3	90	418.571	1.69	52.8	18.4867	2	8	3	0	1
1	8	6	57	2	1	13.8	3	3	23.5714	422.857	1.71	70	23.939	1	8	2	0	1
1	7	4	55	1	1	13	3	3	51.4286	427.143	1.76	60	19.3698	2	8	7	1	1
1	9	6	61	2	1	14.3	3	3	171.429	427.143	1.66	52	18.8707	2	8	1	0	3
1	6	3	55	1	1	12	3	3	122.857	428.571	1.66	67	24.3141	1	8	2	0	1
1	7	1	65	1	1	12.5	3	3	171.429	447.143	1.66	51	18.5078	2	8	3	0	1
1	8	1	22	2	1	13.8	3	3	180	440.714	1.689	59.4	20.8222	2	8	3	0	1
1	6	1	61	1	1	11	3	3	25.7143	441.429	1.5	53	23.5556	1	8	4	0	1
1	7	3	32	1	1	12.9	4	4	0	612.857	1.69	65	22.7583	1	8	5	0	1
1	7	3	59	1	1	12.8	3	3	128.571	578.571	1.66	70	25.4028	1	8	5	0	1
1	6	3	71	1	1	11.5	3	3	85.7143	450	1.52	33	14.2832	2	8	0	0	1
1	9	1	9	2	1	14.6	3	3	55.7143	450	1.72	56	18.9292	2	8	7	1	3
1	6	8	71	1	1	11.3	4	4	21.4286	477.143	1.59	33	13.0533	2	8	3	0	1
1	6	1	20	1	1	11	3	2	180	460.571	1.51	42	18.4202	2	8	9	1	1
1	6	4	23	1	1	11.2	1	4	12.8571	471.429	1.481	40.7	18.556	2	8	1	0	1
1	6	8	70	1	1	11.7	3	3	17.1429	480	1.41	62	31.1856	1	8	2	0	1
1	8	4	15	2	1	13.6	2	2	110	482.143	1.499	36.7	16.3329	2	8	2	0	1
1	8	4	36	2	1	13.4	3	3	17.1429	485.714	1.719	54.8	18.5451	2	8	1	0	1
1	7	2	68	2	1	13.1	3	3	60	488.571	1.64	60	22.3081	1	8	0	0	1
1	7	5	67	1	1	12.3	3	3	81.4286	517.857	1.62	81	30.8642	1	8	0	0	1
1	7	7	54	1	1	13	3	3	42.8571	494.286	1.68	55	19.487	2	8	4	0	1
1	7	7	65	1	1	12.4	3	3	87.1429	559.286	1.73	65	21.7181	1	8	0	0	1
1	7	4	30	1	1	12.2	2	1	81.4286	590	1.665	65.3	23.5551	1	8	3	0	1
1	7	2	51	1	1	12.7	3	3	50	515.714	1.64	53	19.7055	2	8	3	0	1
1	7	4	180118	1	1	13	3	3	26.4286	520.429	1.62	41	15.6226	2	8	3	0	1
1	9	4	71	2	1	14.9	2	3	12.8571	522.857	1.7	57	19.7232	2	8	6	1	3
1	6	8	69	1	1	11.2	3	2	231.429	526.857	1.45	33	15.6956	2	8	3	0	1
1	8	1	56	2	1	13.5	3	3	231.429	552.857	1.805	59	18.1091	2	8	1	0	1
1	7	3	63	1	1	12.6	1	2	111.429	527.857	1.73	90	30.0712	1	8	4	0	1
1	6	6	58	1	1	11.8	4	4	95.7143	563.286	1.53	39	16.6603	2	8	5	0	1
1	8	6	63	2	1	13.3	3	3	34.2857	621.429	1.72	56	18.9292	2	8	1	0	1
1	9	2	55	2	1	15.1	1	2	20.7143	552.857	1.83	77	22.9926	2	8	5	0	3
1	8	7	59	2	1	14	3	3	205.714	554.286	1.725	58	19.4917	2	8	5	0	3
1	7	2	63	2	1	13.1	3	3	20	595.714	1.74	85	28.075	1	8	5	0	1
1	6	8	63	1	1	11.6	3	3	51.4286	567.143	1.59	38	15.0311	2	8	5	0	1
1	8	4	23	2	1	13.7	2	3	0	572.857	1.657	44.6	16.2439	2	8	5	0	1
1	8	1	27	1	1	13	3	3	132.857	584.286	1.709	52.3	17.9068	2	8	4	0	1
1	8	1	69	2	1	13.8	3	3	175.714	600	1.605	49	19.0216	2	8	4	0	1
1	6	8	59	1	1	11.8	2	3	45.7143	634.286	1.51	49	21.4903	1	8	4	0	1
1	9	5	52	2	1	15	3	3	107.143	640	1.78	56	17.6745	2	8	0	0	3
1	7	3	19	1	1	12.9	4	3	92.8571	651.429	1.611	72.2	27.8193	1	8	2	0	1
1	8	5	63	2	1	13.7	3	3	111.429	645.714	1.75	50	16.3265	2	8	0	0	1
1	9	2	30	2	1	14.9	3	3	0	660	1.699	53.4	18.4993	2	8	1	0	3
1	9	4	68	2	1	14.5	3	3	55.7143	719.143	1.64	51	18.9619	2	8	3	0	3
1	8	1	19	2	1	14.1	2	2	55.7143	737.143	1.576	40.5	16.3058	2	8	6	1	3
1	7	4	60	1	1	12.6	3	3	62.8571	700	1.59	41	16.2177	2	8	5	0	1
1	7	6	69	2	1	13.1	3	3	330	702.857	1.59	47	18.591	2	8	3	0	1
1	8	4	29	2	1	13.8	1	1	34.2857	725.714	1.659	54.1	19.6564	2	8	1	0	1
1	7	4	57	1	1	12.9	4	4	231.429	768.571	1.62	50	19.052	2	8	4	0	1
1	7	7	55	1	1	12.9	3	3	0	745.714	1.71	62	21.2031	2	8	2	0	1
1	9	4	32	2	1	14.5	2	2	154.286	754.286	1.81	93	28.3874	1	8	4	0	3
1	9	4	63	2	1	15.1	2	3	131.429	767.143	1.85	77	22.4982	2	8	1	0	3
1	7	1	70	1	1	12.2	2	3	180	831.429	1.54	44	18.5529	2	8	5	0	1
1	8	4	19	2	1	13.5	1	3	67.1429	852.857	1.603	64	24.9065	1	8	3	0	1
1	7	1	60	1	1	12.7	3	3	115.714	30	1.71	52	17.7832	2	8.5	2	0	1
1	6	7	66	1	1	11.7	2	3	0	85.7143	1.73	66	22.0522	1	8.5	3	0	1
1	7	4	64	1	1	12.4	2	2	54.2857	127.857	1.6	59	23.0469	1	8.5	3	0	1
1	6	7	56	1	1	12	3	3	97.1429	131.429	1.54	50	21.0828	2	8.5	2	0	1
1	9	2	26	2	1	14.3	3	3	8.57143	180	1.667	70.9	25.5138	1	8.5	0	0	3
1	8	1	62	2	1	14.1	3	3	42.8571	219.714	1.685	58	20.4281	2	8.5	0	0	3
1	6	4	65	1	1	12.1	3	3	91.4286	245.714	1.59	49	19.3821	2	8.5	1	0	1
1	6	8	57	1	1	12	3	3	42.8571	231.429	1.52	42	18.1787	2	8.5	0	0	1
1	8	6	54	2	1	13.7	3	3	111.429	320.714	1.61	40	15.4315	2	8.5	1	0	1
1	6	7	59	1	1	11.9	2	2	150	281.429	1.75	68	22.2041	1	8.5	2	0	1
1	8	1	52	2	1	13.6	3	3	48.5714	315.714	1.64	54	20.0773	2	8.5	0	0	1
1	6	3	62	1	1	12	4	4	137.143	308.571	1.7	71	24.5675	1	8.5	2	0	1
1	9	6	53	2	1	14.9	3	3	54.2857	320	1.66	40	14.5159	2	8.5	2	0	3
1	7	5	55	1	1	12.8	4	3	41.4286	333.571	1.35	30	16.4609	2	8.5	1	0	1
1	9	2	61	2	1	14.7	3	3	42.8571	340	1.78	69	21.7776	2	8.5	2	0	3
1	9	1	4	2	1	14.3	3	3	51.4286	370.857	1.81	78	23.8088	1	8.5	0	0	3
1	8	1	54	2	1	13.5	3	3	180	353.571	1.8	72	22.2222	2	8.5	2	0	1
1	7	3	41	1	1	12.6	3	3	130	425.714	1.64	67	24.9108	1	8.5	1	0	1
1	8	2	65	2	1	13.6	2	3	78.5714	370.714	1.62	64	24.3865	1	8.5	3	0	1
1	9	2	36	2	1	14.9	3	3	150	374.286	1.738	58.7	19.4329	2	8.5	2	0	3
1	8	5	64	2	1	14.2	3	3	51.4286	382.143	1.77	76	24.2587	1	8.5	1	0	3
1	7	3	51	1	1	13	3	3	77.1429	450	1.64	62	23.0518	1	8.5	3	0	1
1	7	4	51	2	1	13.1	2	1	64.8571	527.143	1.65	68	24.977	1	8.5	1	0	1
1	7	2	64	1	1	12.9	3	3	22.8571	428.571	1.57	47	19.0677	2	8.5	0	0	1
1	7	5	60	1	1	12.5	3	3	4.28571	432.857	1.62	40	15.2416	2	8.5	6	1	1
1	6	4	63	1	1	11.4	4	3	10.7143	582.857	1.57	39	15.8221	2	8.5	5	0	1
1	7	7	51	2	1	13.2	4	1	150	591.429	1.6	45	17.5781	2	8.5	7	1	1
1	6	3	65	1	1	12.8	3	3	67.1429	617.143	1.67	42	15.0597	2	8.5	4	0	1
1	6	1	40	1	1	11	3	3	190	775.714	1.57	47	19.0677	2	8.5	4	0	1
1	8	5	65	2	1	13.8	3	3	210	758.571	1.705	64	22.0156	2	8.5	2	0	1
1	8	3	62	2	1	13.6	3	3	205.714	333	1.57	55	22.3133	2	9	3	0	3
1	8	5	52	2	1	13.3	3	3	80	333	1.66	50	18.1449	2	9	0	0	3
1	6	1	67	1	1	11	3	3	141.429	29	1.69	71	24.8591	1	9	1	0	3
1	7	1	39	1	1	12.8	3	3	122.571	30	1.67	42	15.0597	2	9	3	0	3
1	6	4	69	1	1	11	3	2	50	34.2857	1.43	30	14.6706	2	9	3	0	3
1	9	2	52	2	1	14.3	2	1	7.14286	71.4286	1.65	75	27.5482	1	9	2	0	3
1	6	4	62	1	1	11.5	3	3	40	77.1429	1.56	53	21.7784	1	9	0	0	3
1	7	7	60	1	1	12.6	3	3	0	92.8571	1.63	52	19.5717	2	9	3	0	3
1	7	2	52	1	1	12.2	3	3	81.4286	134.286	1.49	41	18.4676	2	9	2	0	3
1	8	1	32	2	1	13.7	3	2	94.2857	137.143	1.682	58.8	20.7838	2	9	2	0	3
1	9	6	69	2	1	15	3	3	51.4286	138.571	1.81	86	26.2507	1	9	0	0	3
1	6	7	68	1	1	12.1	3	4	15	301.429	1.6	53	20.7031	2	9	1	0	3
1	7	6	62	1	1	12.6	3	3	197.143	151.429	1.53	45	19.2234	2	9	4	0	3
1	6	8	60	1	1	11.8	3	3	60	158	1.57	38	15.4164	2	9	0	0	3
1	6	7	60	1	1	11.9	3	3	60	159.286	1.58	60	24.0346	1	9	0	0	3
1	9	4	53	2	1	14.7	3	3	12.8571	161.429	1.67	61	21.8724	2	9	0	0	3
1	6	4	71	1	1	11.9	3	3	14.2857	171.429	1.51	56	24.5603	1	9	2	0	3
1	6	4	34	1	1	12.1	3	3	0	174.286	1.68	50	17.7154	2	9	3	0	3
1	6	6	54	1	1	12	3	3	137.143	180	1.52	58	25.1039	1	9	4	0	3
1	6	1	30	1	1	11.3	3	2	30	421.714	1.53	45	19.2234	2	9	2	0	3
1	7	5	58	1	1	12.6	3	3	34.2857	184.286	1.6	50	19.5312	2	9	2	0	3
1	7	7	63	1	1	12.5	3	3	34.2857	188.571	1.54	45	18.9745	2	9	0	0	3
1	7	2	58	1	1	12.3	2	2	115.714	195.714	1.64	52	19.3337	2	9	1	0	3
1	7	5	57	1	1	12.6	3	3	120	197.143	1.55	52	21.6441	2	9	0	0	3
1	6	8	68	1	1	11.4	3	3	8.57143	197.857	1.6	31	12.1094	2	9	3	0	3
1	7	4	180311	2	1	13.1	3	3	51.4286	199.286	1.68	56	19.8413	2	9	2	0	3
1	8	1	30	2	1	14	3	3	102.857	204.286	1.792	64.4	20.0544	2	9	5	0	3
1	8	3	64	2	1	13.2	3	3	171.429	210	1.635	53	19.8262	2	9	1	0	3
1	8	2	25	2	1	13.7	2	1	20	215.714	1.762	59.7	19.2293	2	9	1	0	3
1	7	4	58	1	1	12.8	4	4	20	215.714	1.69	78	27.31	1	9	0	0	3
1	6	1	36	1	1	11.4	3	2	16	216.857	1.61	63	24.3046	1	9	0	0	3
1	7	7	68	1	1	12.2	2	3	68.5714	241.429	1.65	54	19.8347	2	9	1	0	3
1	7	6	65	1	1	12.2	3	3	107.143	231.429	1.48	46	21.0007	2	9	3	0	3
1	9	5	51	2	1	15.1	3	3	51.4286	238.714	1.84	62	18.3129	2	9	0	0	3
1	7	3	27	1	1	12.7	4	4	31.4286	287.143	1.55	50	20.8117	2	9	4	0	3
1	6	3	63	1	1	11.3	2	2	0	248.571	1.64	72	26.7698	1	9	0	0	3
1	6	3	64	1	1	11.5	1	3	203.571	248.571	1.5	38	16.8889	2	9	5	0	3
1	6	6	70	1	1	11.8	3	2	68.5714	248.571	1.61	41	15.8173	2	9	2	0	3
1	8	6	62	2	1	13.2	3	3	34.2857	266.429	1.62	62	23.6244	1	9	2	0	3
1	6	6	56	1	1	11.8	3	3	94.2857	250	1.55	61	25.3902	1	9	1	0	3
1	7	3	33	1	1	12.5	3	3	47.1429	250.571	1.514	34	14.8329	2	9	4	0	3
1	8	3	55	2	1	13.5	3	3	32.8571	255.714	1.7	55	19.0311	2	9	0	0	3
1	8	7	64	2	1	13.8	3	3	180	261.429	1.645	51	18.8468	2	9	3	0	3
1	9	6	56	2	1	14	3	3	77.1429	277.143	1.76	59	19.047	2	9	5	0	3
1	7	1	25	1	1	12.7	2	3	51.4286	278.571	1.6	50	19.5312	2	9	7	1	3
1	7	1	58	1	1	12.7	3	3	5.71429	282.857	1.65	50.1	18.4022	2	9	3	0	3
1	6	1	55	1	1	11.5	4	3	5.71429	284.286	1.52	47	20.3428	2	9	3	0	3
1	6	4	33	1	1	11.3	3	3	98.5714	322.143	1.641	50	18.5675	2	9	2	0	3
1	6	4	27	1	1	11.9	3	3	25.7143	334.571	1.499	37.9	16.8669	2	9	8	1	3
1	9	1	2	2	1	15.1	3	1	30	290	1.83	66	19.708	2	9	3	0	3
1	8	2	27	2	1	13.6	3	3	0	292.143	1.49	38	17.1163	2	9	1	0	3
1	6	1	22	1	1	12	1	2	77.1429	321.429	1.56	49	20.1348	2	9	1	0	3
1	6	4	37	1	1	12.2	4	3	0	311.429	1.681	78.6	27.8155	1	9	1	0	3
1	7	1	55	1	1	12.9	3	3	64.2857	312.286	1.71	48	16.4153	2	9	4	0	3
1	7	6	56	1	1	13	2	3	68.5714	315.714	1.62	53	20.1951	2	9	2	0	3
1	6	1	19	1	1	11.3	3	3	140	327.143	1.53	47.5	20.2913	2	9	2	0	3
1	7	3	52	1	1	13	2	2	25.7143	358.571	1.6	61	23.8281	1	9	2	0	3
1	6	3	58	1	1	11.7	3	3	310	334.286	1.67	71	25.4581	1	9	0	0	3
1	7	5	52	2	1	13.1	3	3	150	334.286	1.78	67	21.1463	2	9	1	0	3
1	6	7	64	1	1	12.4	3	2	27	354.286	1.62	45	17.1468	2	9	3	0	3
1	8	1	70	2	1	13.6	3	3	231.429	377.143	1.71	55	18.8092	2	9	0	0	3
1	7	4	22	1	1	12.9	3	3	17.1429	344.286	1.634	49.5	18.5396	2	9	3	0	3
1	6	1	34	1	1	11.4	3	3	180	347.143	1.5	40	17.7778	2	9	0	0	3
1	6	1	64	1	1	12	2	2	42.8571	351.429	1.54	44	18.5529	2	9	5	0	3
1	7	7	64	1	1	12.5	1	1	17.1429	354.286	1.81	102	31.1346	1	9	4	0	3
1	7	6	57	1	1	13	3	3	110	378.571	1.67	58	20.7967	2	9	0	0	3
1	6	7	57	1	1	11.2	3	3	5.71429	360	1.57	47	19.0677	2	9	1	0	3
1	6	1	66	1	1	11.6	3	3	110	372.143	1.4	28	14.2857	2	9	3	0	3
1	6	4	30	1	1	11.4	3	3	0	365.714	1.438	40	19.3438	2	9	4	0	3
1	8	3	59	2	1	13.2	3	3	22.8571	366.429	1.73	72	24.0569	1	9	3	0	3
1	7	5	70	2	1	13.1	3	3	65.7143	368.571	1.58	48	19.2277	2	9	2	0	3
1	6	1	56	1	1	11	3	3	27.8571	382.143	1.72	61	20.6193	1	9	3	0	3
1	6	1	12	1	1	11	3	3	30	396.429	1.51	50.5	22.1482	1	9	2	0	3
1	7	2	54	1	1	12.2	3	3	0	402.857	1.64	51	18.9619	2	9	3	0	3
1	6	4	40	1	1	12.2	3	2	14.2857	404.286	1.618	59.4	22.6897	1	9	4	0	3
1	8	6	66	2	1	14.1	3	3	51.4286	417.143	1.69	50	17.5064	2	9	2	0	3
1	6	6	63	1	1	11.7	3	3	4.28571	418.571	1.56	49	20.1348	2	9	2	0	3
1	8	5	62	2	1	13.8	3	3	47.1429	422.857	1.71	67	22.913	1	9	1	0	3
1	7	1	41	1	1	12.5	1	3	25.7143	424.286	1.61	37	14.2741	2	9	4	0	3
1	6	4	24	1	1	12.1	3	2	300	484.286	1.514	39.5	17.2324	2	9	3	0	3
1	7	5	71	1	1	12.5	3	3	108.571	451.429	1.68	45	15.9439	2	9	1	0	3
1	7	1	56	1	1	12.8	3	3	21.4286	452.143	1.67	60	21.5139	2	9	2	0	3
1	6	6	62	1	1	12.1	3	3	51.4286	497.143	1.75	66	21.551	1	9	2	0	3
1	6	3	68	1	1	11.8	3	3	111.429	464.286	1.51	59	25.8761	1	9	4	0	3
1	6	8	67	1	1	11.5	3	4	257.143	491.429	1.62	54	20.5761	2	9	4	0	3
1	7	3	49	2	1	13.1	3	3	98.5714	492.143	1.64	60	22.3081	1	9	2	0	3
1	6	4	54	1	1	11.9	3	3	40	514.286	1.61	71.7	27.661	1	9	0	0	3
1	7	1	66	1	1	12.4	3	3	25.7143	504.571	1.63	65	24.4646	1	9	1	0	3
1	8	7	55	2	1	13.8	3	3	154.286	519.286	1.73	66	22.0522	2	9	2	0	3
1	8	7	67	2	1	14.1	3	3	120	505.714	1.685	74	26.0635	1	9	1	0	3
1	6	7	62	1	1	11.9	3	3	42.8571	522.857	1.66	72	26.1286	1	9	6	1	3
1	6	3	54	1	1	12.2	3	3	45.7143	578.571	1.41	31	15.5928	2	9	4	0	3
1	6	1	68	1	1	12	3	3	203.571	573.571	1.86	81	23.4131	1	9	1	0	3
1	6	7	55	1	1	12.2	3	3	30	587.143	1.58	51	20.4294	2	9	1	0	3
1	6	4	38	1	1	12.1	3	3	145.714	593.571	1.567	39.5	16.0864	2	9	1	0	3
1	9	2	29	2	1	14.6	2	2	0	709.286	1.647	53.8	19.8333	2	9	1	0	3
1	6	4	20	1	1	11.8	3	3	120	634.286	1.601	36.4	14.201	2	9	1	0	3
1	7	1	59	1	1	12.7	3	3	115.714	800	1.72	60	20.2812	2	9	1	0	3
1	7	4	63	1	1	12.4	3	2	17.1429	149.286	1.7	54	18.6851	2	9.5	4	0	3
1	7	4	61	1	1	12.5	3	3	61.4286	221.429	1.65	59	21.6713	2	9.5	0	0	3
1	6	4	41	1	1	11.4	3	3	25.7143	281.429	1.53	54.4	23.2389	1	9.5	1	0	3
1	7	1	52	2	1	13.1	3	3	25.7143	314.286	1.61	48	18.5178	2	9.5	4	0	3
1	6	4	32	1	1	11.9	3	3	30	332.143	1.628	47.6	17.9597	2	9.5	2	0	3
1	6	1	39	1	1	11.4	2	4	79.2857	8	1.68	80	28.3447	1	10	1	0	3
1	7	1	23	1	1	12.9	3	3	111.429	51.4286	1.7	69	23.8754	1	10	3	0	3
1	6	4	55	1	1	11.8	2	2	45.7143	120	1.54	46	19.3962	2	10	1	0	3
1	6	7	69	1	1	11.2	2	2	0	120	1.48	37	16.8919	2	10	0	0	3
1	7	7	67	1	1	12.3	3	3	38.5714	134.286	1.6	47	18.3594	2	10	2	0	3
1	7	6	68	1	1	12.2	4	4	128.571	204.286	1.57	48	19.4734	2	10	2	0	3
1	7	1	22	1	1	12.8	3	3	17.1429	182.857	1.65	54	19.8347	2	10	3	0	3
1	6	7	65	1	1	11.2	3	4	72.1429	195.714	1.54	50	21.0828	1	10	2	0	3
1	6	1	71	1	1	11	3	3	102.857	258.571	1.47	35	16.197	2	10	4	0	3
1	7	2	62	1	1	12.8	3	3	77.1429	246.429	1.68	42	14.881	2	10	2	0	3
1	6	1	54	1	1	12.1	3	2	8.57143	271.429	1.55	40	16.6493	2	10	2	0	3
1	7	2	70	1	1	13	3	3	75	311.429	1.63	61	22.9591	1	10	0	0	3
1	7	6	52	2	1	13.1	4	4	102.857	315.714	1.49	38	17.1163	2	10	0	0	3
1	8	4	34	2	1	13.3	3	3	77.1429	328.571	1.685	54.5	19.1954	2	10	1	0	3
1	9	2	33	2	1	14.4	3	3	60	414.286	1.782	57.7	18.1702	2	10	2	0	3
1	8	2	68	2	1	13.4	3	2	55.7143	342.857	1.73	68	22.7204	1	10	1	0	3
1	7	3	60	1	1	12.7	4	4	90	347.143	1.63	59	22.2063	1	10	0	0	3
1	7	1	27	1	1	12.5	3	3	107.143	351.429	1.61	40	15.4315	2	10	5	0	3
1	6	1	26	1	1	11.6	3	3	180	363.571	1.55	44	18.3143	2	10	0	0	3
1	6	3	59	1	1	11.4	3	3	8.57143	367.143	1.52	45	19.4771	2	10	4	0	3
1	6	7	63	1	1	11.7	3	3	94.2857	417.143	1.53	46	19.6506	2	10	2	0	3
1	6	3	69	1	1	12	3	3	21.4286	384.286	1.64	68	25.2826	1	10	3	0	3
1	6	1	41	1	1	12	4	4	175.714	477.143	1.53	49	20.9321	2	10	4	0	3
1	7	7	59	1	1	12.7	4	4	102.857	455.714	1.71	65	22.2291	1	10	3	0	3
1	8	1	64	2	1	13.8	3	3	120	571.429	1.805	78	23.9409	1	10	6	1	3
1	7	1	26	1	1	12.5	2	2	34.2857	639.143	1.65	65	23.8751	1	10	9	1	3
1	6	7	51	1	1	12.2	3	3	62.8571	960	1.57	50	20.2848	2	10	3	0	3
1	7	4	32	1	1	12.2	2	3	29	288.571	1.532	57.1	24.3287	1	11	0	0	3
0	4	6	4	1	2	9.8	4	4	0	886.286	1.36	42.1	22.7617	1	4	11	1	0
0	5	4	8	1	2	11	3	3	171	260	1.61	35.4	13.6569	2	5	17	1	0
0	4	4	5	1	2	9.2	4	4	0	310	1.36	33.6	18.1661	2	5	8	1	0
0	5	2	17	1	2	11	4	4	141.429	342.857	1.46	40.7	19.0936	2	5	7	1	0
0	3	3	25	1	2	9	4	3	154.286	530.857	1.358	26.3	14.2612	2	5	10	1	0
0	5	3	27	1	2	10	2	2	154.286	711.429	1.35	38.1	20.9053	1	5	11	1	0
0	5	1	6	1	2	10	1	1	185.714	711.429	1.38	25	13.1275	2	5	7	1	0
0	5	3	16	1	2	10	1	1	154.286	837.857	1.45	46	21.8787	1	5	7	1	0
0	3	2	21	1	2	9	3	4	137.143	175.714	1.3	26	15.3846	2	6	6	1	0
0	3	1	15	1	2	9.1	4	4	35	197.857	1.36	27.1	14.6518	2	6	3	0	0
0	4	1	6	1	2	10	3	3	59.1429	365.714	1.555	54.2	22.415	1	6	7	1	0
0	5	1	6	1	2	10.5	4	4	0	461.429	1.53	48.8	20.8467	1	6	4	0	0
0	4	4	15	1	2	9	2	2	70.4286	677.143	1.45	36	17.1225	2	6	10	1	0
0	4	6	8	1	2	10.1	4	4	94.2857	90	1.485	54.4	24.6687	1	7	7	1	1
0	3	2	27	1	2	9	2	3	137.143	125.143	1.31	26	15.1506	2	7	4	0	1
0	3	6	5	1	2	9	3	3	0	166.714	1.33	25.1	14.1896	2	7	6	1	1
0	5	4	4	1	2	11	2	1	0	178.571	1.52	40	17.313	2	7	3	0	1
0	4	4	29	1	2	9	3	3	30	212.857	1.5	50.9	22.6222	1	7	5	0	1
0	5	4	15	1	2	10	4	4	92.1429	286.857	1.53	44.7	19.0952	2	7	4	0	1
0	5	3	23	1	2	11	2	2	90	252.857	1.482	35.3	16.0723	2	7	1	0	1
0	3	2	31	1	2	9	4	4	137.143	270.714	1.42	45	22.317	1	7	3	0	1
0	3	1	1	1	2	9	3	3	12.1429	273.571	1.325	28.6	16.2905	2	7	4	0	1
0	3	2	25	1	2	8	4	4	137.143	275	1.31	26	15.1506	2	7	4	0	1
0	5	4	2	1	2	10.9	1	1	26.4286	290.143	1.65	63.4	23.2874	1	7	2	0	1
0	5	3	7	1	2	10.3	3	3	8.57143	392.143	1.39	39.3	20.3406	1	7	8	1	1
0	5	6	19	1	2	10.2	3	3	25.7143	427.143	1.36	29.4	15.8953	2	7	6	1	1
0	4	4	19	1	2	10	1	2	119.429	480	1.4	60	30.6122	1	7	6	1	1
0	4	5	14	1	2	9.8	4	4	11.4286	420	1.455	33.7	15.9186	2	7	7	1	1
0	5	4	5	1	2	10.7	3	3	14.2857	431.429	1.42	31.9	15.8203	2	7	9	1	1
0	5	3	25	1	2	11	2	1	0	471.429	1.373	33.1	17.5585	2	7	2	0	1
0	4	3	27	1	2	9	1	1	181.429	446.429	1.48	46.8	21.366	1	7	6	1	1
0	5	4	8	1	2	10.4	3	3	0	465.714	1.39	40.5	20.9616	1	7	7	1	1
0	5	2	15	1	2	11	1	1	81.4286	694.286	1.5	53.5	23.7778	1	7	14	1	1
0	3	2	26	1	2	9	4	4	137.143	480	1.37	30	15.9838	2	7	1	0	1
0	4	4	14	1	2	9.3	1	1	52.4286	494.857	1.3	36	21.3018	1	7	12	1	1
0	5	2	3	1	2	10	3	2	0	504.286	1.14	30	23.084	1	7	8	1	1
0	5	4	9	1	2	10.8	4	4	88.5714	545.714	1.525	44.7	19.2206	2	7	2	0	1
0	4	3	32	1	2	9	4	1	114.286	556.857	1.39	39.7	20.5476	1	7	7	1	1
0	5	3	29	1	2	11	3	3	60	577.143	1.505	42.6	18.8077	2	7	10	1	1
0	5	2	12	1	2	11	3	3	12.8571	617.143	1.48	31.7	14.4722	2	7	13	1	1
0	5	2	10	1	2	11	3	3	5	754.286	1.435	40	19.4248	2	7	3	0	1
0	5	3	26	1	2	11	4	4	8.57143	407.857	1.41	34.8	17.5041	2	7.5	6	1	1
0	5	1	2	1	2	10.8	3	3	25.7143	574.286	1.65	45	16.5289	2	7.5	11	1	1
0	5	3	9	1	2	10	3	3	17.1429	855	1.38	37.1	19.4812	2	7.5	5	0	1
0	5	2	1	1	2	10.5	3	3	61.4286	605	1.4	36	18.3673	2	7.6	3	0	1
0	4	6	15	1	2	10	2	4	25.7143	333	1.3	37.7	22.3077	1	8	4	0	1
0	5	6	30	1	2	10.3	1	2	18.5714	19.4286	1.465	52.2	24.3218	1	8	4	0	1
0	3	2	28	1	2	8	4	4	137.143	27.1429	1.35	30	16.4609	2	8	4	0	1
0	4	5	5	1	2	9.5	4	4	51.4286	61.4286	1.33	21	11.8718	2	8	7	1	1
0	5	3	21	1	2	11	4	2	42.8571	150	1.43	36.7	17.9471	2	8	2	0	1
0	5	4	1	1	2	10.3	3	3	45	95.7143	1.49	42.2	19.0082	2	8	3	0	1
0	5	4	24	1	2	11	3	2	42.8571	105	1.365	32.6	17.4965	2	8	4	0	1
0	3	1	7	1	2	9	3	3	57.1429	102.857	1.33	30.3	17.1293	2	8	0	0	1
0	5	5	16	1	2	10.8	3	3	12.8571	112.857	1.45	30.4	14.459	2	8	3	0	1
0	3	3	33	1	2	9	4	1	188.571	135.857	1.435	35.4	17.1909	2	8	2	0	1
0	3	1	12	1	2	8.9	4	4	77.1429	138.571	1.425	31.7	15.611	2	8	0	0	1
0	5	4	13	1	2	10.8	3	3	184.286	259.286	1.455	35.9	16.9578	2	8	3	0	1
0	5	1	2	1	2	11	4	4	51.4286	151.429	1.42	31	15.3739	2	8	4	0	1
0	3	1	8	1	2	8.7	3	3	45.1429	153.714	1.385	54.1	28.2032	1	8	2	0	1
0	3	2	24	1	2	8	3	3	137.143	155	1.5	35	15.5556	2	8	5	0	1
0	5	1	10	1	2	10	4	4	67.8571	235.714	1.57	55	22.3133	1	8	1	0	1
0	4	2	24	1	2	9.7	2	3	308.571	165	1.35	30.5	16.7353	2	8	1	0	1
0	4	2	29	1	2	10	3	3	5.71429	162.143	1.474	35.3	16.2472	2	8	1	0	1
0	5	2	19	1	2	11	4	4	0	162.857	1.33	30.5	17.2424	2	8	2	0	1
0	3	2	18	1	2	8	1	1	137.143	167.143	1.33	25	14.1331	2	8	5	0	1
0	5	3	19	1	2	12	4	4	18.5714	171.714	1.464	38.9	18.1496	2	8	3	0	1
0	4	6	7	1	2	9.2	4	4	62.8571	188.571	1.405	29.4	14.8934	2	8	4	0	1
0	5	4	11	1	2	11	3	3	17.1429	190.714	1.57	35	14.1994	2	8	4	0	1
0	4	2	38	1	2	9.9	4	4	231.429	192.143	1.34	24.5	13.6445	2	8	1	0	1
0	4	6	9	1	2	9.7	2	2	0	197.143	1.355	28.8	15.6861	2	8	2	0	1
0	4	1	7	1	2	9.5	2	3	8.57143	197.857	1.375	31.4	16.6083	2	8	4	0	1
0	4	6	10	1	2	9.6	3	3	21.4286	201.429	1.28	22.2	13.5498	2	8	1	0	1
0	4	6	1	1	2	9.9	3	3	51.4286	205.714	1.425	27.2	13.3949	2	8	1	0	1
0	4	2	9	1	2	10	1	1	37.1429	238.571	1.44	35.7	17.2164	2	8	4	0	1
0	4	3	11	1	2	9.2	4	3	1.42857	216.429	1.305	25.1	14.7385	2	8	2	0	1
0	3	5	13	1	2	8.5	4	4	25.7143	244.286	1.32	23.8	13.6593	2	8	3	0	1
0	3	2	30	1	2	8	3	3	137.143	238.571	1.39	30	15.5271	2	8	5	0	1
0	4	5	6	1	2	9.6	3	3	38.5714	248.571	1.43	32	15.6487	2	8	6	1	1
0	5	1	10	1	2	11.1	3	3	0	231.429	1.475	42	19.3048	2	8	1	0	1
0	5	3	30	1	2	10	1	1	42.8571	231.429	1.334	26.5	14.8914	2	8	2	0	1
0	5	5	2	1	2	10.8	4	4	17.1429	240	1.525	59.5	25.5845	1	8	1	0	1
0	4	5	3	1	2	9.6	3	2	80	244.286	1.37	35.3	18.8076	2	8	3	0	1
0	3	1	5	1	2	8.7	3	3	0	257.143	1.275	19.7	12.1184	2	8	6	1	1
0	4	2	30	1	2	9.2	4	4	80	260	1.29	25.7	15.4438	2	8	2	0	1
0	5	2	4	1	2	11	2	2	47.1429	264.286	1.48	44.6	20.3616	2	8	3	0	1
0	4	4	20	1	2	10	3	3	38.5714	267.143	1.42	30	14.878	2	8	4	0	1
0	4	4	34	1	2	10.1	4	4	0	270	1.595	59.6	23.4274	1	8	4	0	1
0	5	1	1	1	2	10.8	2	3	15.7143	287.857	1.6	47	18.3594	2	8	5	0	1
0	4	2	7	1	2	9.9	4	4	0	274.286	1.425	35.1	17.2853	2	8	4	0	1
0	4	3	3	1	2	9.2	3	3	21.4286	274.286	1.455	40.2	18.9889	1	8	3	0	1
0	5	2	5	1	2	11	3	3	68.5714	278.571	1.51	43.1	18.9027	2	8	6	1	1
0	5	4	21	1	2	10	3	3	162.857	288.571	1.61	50	19.2894	2	8	3	0	1
0	5	2	8	1	2	10.4	3	3	0	284.286	1.44	34.4	16.5895	2	8	4	0	1
0	4	1	3	1	2	9.5	2	1	7.14286	290.714	1.405	39.5	20.0099	1	8	8	1	1
0	4	2	17	1	2	9	4	4	17.1429	330	1.32	25.6	14.6924	2	8	1	0	1
0	4	3	1	1	2	10	2	3	28.5714	291.429	1.4	30.6	15.6122	2	8	1	0	1
0	5	3	8	1	2	10.2	4	4	60	299.286	1.43	28.8	14.0838	2	8	2	0	1
0	5	4	7	1	2	11.1	3	3	12.8571	300	1.475	41.8	19.2129	2	8	3	0	1
0	5	3	6	1	2	11	2	2	128.571	300	1.57	49	19.8791	2	8	2	0	1
0	5	1	5	1	2	11	3	3	56.2857	330.714	1.44	31.2	15.0463	2	8	2	0	1
0	4	2	16	1	2	10	3	3	42.8571	312.857	1.388	31.1	16.1429	2	8	4	0	1
0	5	3	1	1	2	10.3	4	4	0	322.857	1.41	30.5	15.3413	2	8	3	0	1
0	5	2	28	1	2	10	4	4	6.42857	359.143	1.511	38.9	17.0381	2	8	6	1	1
0	4	5	10	1	2	9.2	3	3	60	317.714	1.37	27	14.3854	2	8	9	1	1
0	5	2	14	1	2	10.7	3	3	58.5714	399.286	1.35	33.3	18.2716	2	8	7	1	1
0	5	3	5	1	2	11.2	3	3	188.571	327.857	1.435	46.9	22.7756	1	8	2	0	1
0	5	4	10	1	2	10.3	3	3	8.57143	329.286	1.41	44.2	22.2323	1	8	5	0	1
0	3	2	29	1	2	9	4	4	137.143	333.571	1.35	25	13.7174	2	8	1	0	1
0	5	3	12	1	2	10	4	3	0	349	1.37	28.7	15.2912	2	8	7	1	1
0	5	6	26	1	2	10.7	3	3	102.857	422.857	1.555	57.9	23.9452	1	8	3	0	1
0	3	3	30	1	2	10	3	1	68.5714	360	1.36	38.7	20.9234	1	8	2	0	1
0	4	4	21	1	2	11	3	3	77.1429	340	1.31	30.3	17.6563	2	8	5	0	1
0	5	1	14	1	2	10	1	1	65.7143	348.571	1.4	27.5	14.0306	2	8	6	1	1
0	5	1	15	1	2	11.1	4	4	17.1429	423.571	1.62	46	17.5278	2	8	2	0	1
0	4	6	6	1	2	10.1	3	3	37.1429	361.429	1.435	31.7	15.3941	2	8	1	0	1
0	5	2	4	1	2	11.1	3	3	8.57143	385.714	1.49	37.5	16.8911	2	8	7	1	1
0	5	3	2	1	2	10.9	2	3	23.1429	381.857	1.46	31.9	14.9653	2	8	0	0	1
0	3	2	20	1	2	8	4	4	120	480.143	1.3	30.9	18.284	1	8	3	0	1
0	5	4	22	1	2	10	4	3	42.8571	387.857	1.51	48.6	21.3149	1	8	1	0	1
0	5	3	3	1	2	11	4	3	20	388.571	1.495	31.3	14.0043	2	8	4	0	1
0	4	4	3	1	2	10	4	2	25.7143	397.143	1.4	40	20.4082	1	8	4	0	1
0	5	3	22	1	2	10	3	3	34.2857	398.571	1.531	37.8	16.1265	2	8	0	0	1
0	5	4	3	1	2	10.9	3	3	88	402.857	1.46	42.4	19.8912	2	8	5	0	1
0	4	1	20	1	2	10	1	2	107.143	417.143	1.415	36	17.98	2	8	5	0	1
0	4	6	14	1	2	9.8	4	4	42.8571	412	1.385	29.4	15.3267	2	8	5	0	1
0	5	5	11	1	2	10.3	3	3	8.57143	417.143	1.585	36	14.3299	2	8	1	0	1
0	5	4	19	1	2	10	3	2	18.5714	420	1.49	36	16.2155	2	8	3	0	1
0	4	3	23	1	2	9	3	1	6.42857	424.286	1.38	40	21.004	1	8	0	0	1
0	4	4	11	1	2	9.2	3	3	90	467.857	1.425	34.5	16.9898	2	8	4	0	1
0	3	1	2	1	2	9.1	4	4	32.8571	490.857	1.335	27	15.1496	2	8	0	0	1
0	5	1	3	1	2	10.6	4	4	25.7143	437.143	1.35	27.4	15.0343	2	8	1	0	1
0	4	1	14	1	2	10.1	3	3	35.7143	440	1.495	61.4	27.4717	1	8	3	0	1
0	5	3	7	1	2	11	3	4	360	462.857	1.47	38.8	17.9555	2	8	3	0	1
0	4	4	1	1	2	9.9	3	3	8.57143	466.429	1.41	43.6	21.9305	1	8	8	1	1
0	5	2	14	1	2	12	1	1	137.143	468.571	1.375	26	13.7521	2	8	7	1	1
0	4	2	4	1	2	9.6	3	3	8.57143	474.286	1.385	38	19.81	1	8	2	0	1
0	3	2	20	1	2	8	4	4	137.143	479.286	1.3	25	14.7929	2	8	1	0	1
0	5	4	4	1	2	10.2	3	3	27.8571	481.429	1.37	39.6	21.0986	1	8	5	0	1
0	4	5	4	1	2	9.8	3	3	21.4286	487.143	1.4	33	16.8367	2	8	1	0	1
0	5	5	5	1	2	10.2	2	3	68.5714	487.143	1.545	53	22.2034	1	8	3	0	1
0	5	1	27	1	2	11	3	3	34.2857	500	1.57	46.2	18.7432	2	8	2	0	1
0	5	2	24	1	2	10	3	1	67.7143	557.857	1.42	30.8	15.2747	2	8	5	0	1
0	4	2	25	1	2	10.1	2	3	145.714	517.143	1.33	25	14.1331	2	8	1	0	1
0	4	5	15	1	2	10	1	2	68.5714	555.714	1.43	39.5	19.3163	2	8	3	0	1
0	4	3	34	1	2	10.1	4	4	81.4286	535.714	1.49	41.4	18.6478	2	8	4	0	1
0	5	3	12	1	2	10.5	2	3	4.71429	536.429	1.48	37.1	16.9375	2	8	6	1	1
0	5	4	14	1	2	10.5	3	3	54.2857	571.429	1.545	43.7	18.3073	2	8	3	0	1
0	5	4	23	1	2	10	3	3	0	651.429	1.48	36.7	16.7549	2	8	4	0	1
0	5	5	9	1	2	10.8	2	4	154.286	642.857	1.5	54.9	24.4	1	8	4	0	1
0	5	6	25	1	2	10.3	3	3	111.429	656.429	1.46	38	17.827	2	8	2	0	1
0	5	1	5	1	2	11.1	3	3	197.143	668.429	1.405	28.5	14.4375	2	8	4	0	1
0	5	1	8	1	2	11	2	3	17.1429	714.286	1.5	38	16.8889	2	8	2	0	1
0	4	2	32	1	2	9.5	3	3	8.57143	758.571	1.46	47.5	22.2837	1	8	4	0	1
0	5	2	7	1	2	10.9	3	3	30	781.429	1.57	46	18.662	2	8	4	0	1
0	4	1	15	1	2	9.3	3	3	0	833.571	1.425	41	20.1908	1	8	6	1	1
0	4	1	12	1	2	9.6	3	1	1.85714	924.286	1.31	27	15.7333	2	8	5	0	1
0	5	5	13	1	2	10.6	3	3	34.2857	781.429	1.44	33	15.9144	2	8.2	10	1	1
0	5	3	8	1	2	10	3	3	42.8571	672.857	1.43	27	13.2036	2	8.4	2	0	1
0	4	3	28	1	2	10	3	3	143.571	115.714	1.35	28.5	15.6379	2	8.5	4	0	1
0	4	4	27	1	2	9	2	2	102.857	251.429	1.26	27.3	17.1958	2	8.5	6	1	1
0	4	1	35	1	2	9	4	4	71.4286	158.571	1.47	35.7	16.5209	2	8.5	0	0	1
0	5	2	2	1	2	10.3	3	3	4.28571	300	1.38	29.8	15.648	2	8.5	4	0	1
0	5	5	4	1	2	10.6	3	3	30	278.571	1.4	30.4	15.5102	2	8.5	3	0	1
0	4	4	17	1	2	9	3	3	72.8571	338.571	1.54	41.8	17.6252	2	8.5	2	0	1
0	5	3	20	1	2	11	4	4	0	360	1.54	45.6	19.2275	2	8.5	3	0	1
0	5	4	15	1	2	10.7	3	3	4.28571	461.429	1.45	37.8	17.9786	2	8.5	1	0	1
0	3	1	16	1	2	8.6	4	4	7.85714	333	1.295	25.2	15.0266	2	9	3	0	3
0	3	6	2	1	2	8.2	4	4	0	333	1.3	24	14.2012	2	9	6	1	3
0	5	6	6	1	2	10.6	4	4	114.286	333	1.555	64.6	26.716	1	9	3	0	3
0	5	1	19	1	2	10	1	1	210	333	1.36	34.1	18.4364	2	9	4	0	3
0	4	2	33	1	2	10	3	4	94.2857	29.5714	1.44	36.2	17.4576	2	9	1	0	3
0	3	1	4	1	2	8.3	4	4	21.4286	42.8571	1.245	21.8	14.0643	2	9	0	0	3
0	5	2	29	1	2	11	1	2	0	46	1.44	42.5	20.4958	2	9	4	0	3
0	4	4	24	1	2	11	4	4	5.85714	47.1429	1.4	42.6	21.7347	1	9	2	0	3
0	3	5	12	1	2	9	1	4	0	98.5714	1.35	27.2	14.9246	2	9	4	0	3
0	4	3	12	1	2	9.7	4	4	0	88.1429	1.42	42.9	21.2755	1	9	5	0	3
0	5	1	17	1	2	10	1	1	47.2857	94.2857	1.455	44.2	20.8784	1	9	1	0	3
0	5	3	18	1	2	11	4	1	77.1429	140.714	1.564	47.4	19.3778	2	9	5	0	3
0	3	1	9	1	2	9	4	1	11.4286	101.143	1.37	25.6	13.6395	2	9	0	0	3
0	4	3	16	1	2	10.1	4	3	32.8571	102	1.495	49.8	22.2816	1	9	5	0	3
0	5	3	32	1	2	11	3	4	102.857	142	1.53	40	17.0874	2	9	0	0	3
0	3	4	30	1	2	9	4	4	137.143	120	1.51	49.2	21.578	1	9	0	0	3
0	5	4	6	1	2	11.1	4	3	0	187.143	1.55	38.7	16.1082	2	9	0	0	3
0	4	1	26	1	2	9	4	4	60	128.571	1.35	33.3	18.2716	2	9	1	0	3
0	3	3	24	1	2	8	1	1	25.7143	133.714	1.305	25.5	14.9734	2	9	4	0	3
0	5	2	6	1	2	10	3	3	60	140	1.425	32	15.7587	2	9	4	0	3
0	3	6	11	1	2	8.7	4	4	0	147.143	1.32	29	16.6437	2	9	2	0	3
0	4	6	2	1	2	10	2	2	55.7143	147.143	1.355	29	15.795	2	9	3	0	3
0	3	1	17	1	2	8.2	4	4	30	150	1.285	36.5	22.1048	1	9	3	0	3
0	4	3	7	1	2	9.2	3	3	40	148.571	1.345	29.4	16.2518	2	9	2	0	3
0	5	6	24	1	2	10.2	3	3	0	154	1.415	38.2	19.0788	2	9	1	0	3
0	4	1	4	1	2	9.6	3	3	120	158.571	1.41	36.6	18.4095	2	9	1	0	3
0	4	2	36	1	2	9.4	4	2	72.8571	160	1.33	39.2	22.1607	1	9	1	0	3
0	4	2	5	1	2	10.1	4	4	171.429	169.286	1.39	29.2	15.1131	2	9	0	0	3
0	4	3	4	1	2	9.3	4	4	0	171.429	1.325	27.2	15.4931	2	9	0	0	3
0	5	1	17	1	2	10	1	2	17.1429	172.857	1.51	47.3	20.7447	1	9	4	0	3
0	5	2	22	1	2	10	2	2	102.857	184.286	1.52	45.9	19.8667	1	9	2	0	3
0	4	2	40	1	2	9.2	4	4	137.143	186.429	1.29	26	15.6241	2	9	1	0	3
0	3	6	9	1	2	8.4	3	3	10	187.143	1.32	28	16.0698	2	9	5	0	3
0	3	5	11	1	2	8.9	3	3	15	195.714	1.415	38.7	19.3285	1	9	1	0	3
0	3	3	27	1	2	9	4	4	188.571	223.286	1.36	29.4	15.8953	2	9	1	0	3
0	4	2	1	1	2	9.6	3	4	7.14286	200.143	1.375	27.6	14.5983	2	9	3	0	3
0	5	3	14	1	2	10	4	4	68.5714	212.143	1.4	34.9	17.8061	2	9	4	0	3
0	4	6	16	1	2	9.3	2	3	17.1429	205.143	1.485	47.1	21.3584	1	9	4	0	3
0	3	1	13	1	2	8.7	3	4	12.8571	205.714	1.3	26.2	15.503	2	9	2	0	3
0	3	4	22	1	2	8	1	1	137.143	205.714	1.285	30.8	18.6528	1	9	3	0	3
0	4	1	25	1	2	10	4	3	308.571	205.714	1.39	27.7	14.3367	2	9	0	0	3
0	5	2	26	1	2	10	3	3	0	207.857	1.39	38.3	19.823	1	9	1	0	3
0	3	4	32	1	2	9	4	4	137.143	259.429	1.52	44.7	19.3473	1	9	2	0	3
0	5	1	30	1	2	11	3	2	25.7143	221.429	1.34	26.2	14.5912	2	9	4	0	3
0	4	4	22	1	2	10	1	2	0	252.857	1.37	27	14.3854	2	9	2	0	3
0	5	3	28	1	2	10	4	4	17.1429	214.286	1.45	33.5	15.9334	2	9	5	0	3
0	5	1	9	1	2	10.7	3	3	8.57143	226.857	1.58	35	14.0202	2	9	3	0	3
0	4	2	13	1	2	9.2	4	4	0	221.429	1.42	31.1	15.4235	2	9	5	0	3
0	3	1	3	1	2	9	4	4	24.2857	222.857	1.285	27	16.3515	2	9	2	0	3
0	5	4	5	1	2	10	4	4	34.2857	222.857	1.42	31	15.3739	2	9	0	0	3
0	5	6	20	1	2	10.2	3	3	42.1429	224.714	1.39	34	17.5974	2	9	0	0	3
0	4	4	9	1	2	9.5	3	3	81.4286	230	1.36	25	13.5164	2	9	3	0	3
0	5	1	28	1	2	12	4	4	0	302.857	1.54	47.6	20.0708	2	9	1	0	3
0	3	6	1	1	2	8.3	4	3	0	247	1.245	24.8	15.9997	2	9	2	0	3
0	4	2	39	1	2	9.3	4	4	60	239	1.45	31.6	15.0297	2	9	2	0	3
0	4	3	9	1	2	9.8	4	4	15	240	1.445	28	13.4098	2	9	5	0	3
0	4	2	6	1	2	9.7	1	4	10	242.857	1.315	25.6	14.8043	2	9	3	0	3
0	4	3	19	1	2	10	2	3	151.429	247.571	1.405	29	14.6908	2	9	4	0	3
0	3	4	25	1	2	9	2	2	137.143	267.857	1.345	30.2	16.6941	2	9	0	0	3
0	5	5	12	1	2	11	2	2	27.1429	248.571	1.47	40.9	18.9273	2	9	7	1	3
0	4	2	28	1	2	9	3	3	17.1429	248.571	1.415	42.7	21.3263	1	9	0	0	3
0	4	6	3	1	2	10.1	3	3	11.5714	249.857	1.38	32.2	16.9082	2	9	3	0	3
0	5	3	33	1	2	10	2	1	150	250.714	1.44	32.7	15.7697	2	9	5	0	3
0	5	3	14	1	2	10.5	1	2	21.4286	251.429	1.35	27.1	14.8697	2	9	3	0	3
0	4	2	31	1	2	9	3	3	94.2857	251.429	1.464	37.5	17.4964	2	9	6	1	3
0	4	1	16	1	2	10	3	3	107.857	255	1.51	36	15.7888	2	9	3	0	3
0	5	2	20	1	2	10	3	1	30	252.857	1.39	26.8	13.8709	2	9	1	0	3
0	4	1	1	1	2	10.2	4	1	29.2857	254.143	1.385	37.1	19.3408	2	9	6	1	3
0	4	4	16	1	2	10.1	4	4	25.7143	257.143	1.48	41	18.718	2	9	3	0	3
0	5	3	31	1	2	11	4	4	0	257.143	1.333	35.7	20.0913	2	9	3	0	3
0	4	2	26	1	2	9.8	4	2	72.8571	267.143	1.29	30.8	18.5085	2	9	1	0	3
0	4	1	3	1	2	10	3	2	125.714	270	1.4	30	15.3061	2	9	0	0	3
0	5	5	6	1	2	10.6	2	3	47.1429	285.714	1.425	32	15.7587	2	9	2	0	3
0	3	3	23	1	2	10	3	3	137.143	306.429	1.332	23.8	13.4143	2	9	0	0	3
0	4	4	13	1	2	9.5	2	2	4.28571	281.429	1.315	30.9	17.8693	2	9	1	0	3
0	4	4	16	1	2	10	3	3	47.7143	281.429	1.375	35.8	18.9355	2	9	1	0	3
0	3	2	22	1	2	10	1	3	137.143	282.857	1.32	21	12.0523	2	9	1	0	3
0	5	4	18	1	2	10	3	3	99.2857	284.286	1.53	41	17.5146	2	9	1	0	3
0	5	4	17	1	2	10.2	3	3	8.57143	307.857	1.305	20.7	12.1548	2	9	2	0	3
0	4	1	30	1	2	10	3	3	60	286.429	1.36	29.9	16.1657	2	9	2	0	3
0	4	2	11	1	2	9.5	4	3	0	288.571	1.355	29.2	15.9039	2	9	1	0	3
0	4	2	23	1	2	10	1	2	141.429	291.429	1.3	26	15.3846	2	9	3	0	3
0	4	1	17	1	2	10	3	3	58.5714	299.286	1.47	28	12.9576	2	9	2	0	3
0	4	3	31	1	2	10	4	4	178.571	342.857	1.53	35.1	14.9942	2	9	2	0	3
0	5	2	15	1	2	10	3	2	77.1429	342.857	1.47	34.3	15.873	2	9	0	0	3
0	5	5	15	1	2	11.1	3	3	34.2857	303.571	1.53	51	21.7865	1	9	4	0	3
0	5	5	1	1	2	11.1	3	3	0	308.571	1.355	30.6	16.6664	2	9	2	0	3
0	5	3	9	1	2	10.9	4	4	28.5714	312.857	1.495	55.2	24.6977	1	9	3	0	3
0	4	3	30	1	2	10	1	2	122.857	314.429	1.455	33.9	16.013	2	9	4	0	3
0	5	3	4	1	2	10.3	3	3	27.1429	342.857	1.48	44.7	20.4072	1	9	4	0	3
0	5	2	1	1	2	10	3	3	68.5714	317.143	1.42	28.6	14.1837	2	9	10	1	3
0	4	2	2	1	2	10	3	3	8.57143	321.143	1.39	25.9	13.4051	2	9	2	0	3
0	5	2	16	1	2	10	3	2	128.571	323.143	1.48	45.5	20.7725	1	9	6	1	3
0	4	1	2	1	2	9.7	2	2	50	326.429	1.29	27	16.225	2	9	3	0	3
0	4	4	7	1	2	9.3	4	4	38.5714	330	1.47	37	17.1225	2	9	6	1	3
0	5	6	27	1	2	10.6	4	3	37.1429	401.143	1.42	36	17.8536	2	9	1	0	3
0	5	2	21	1	2	10	1	3	27.1429	332.857	1.54	39.5	16.6554	2	9	0	0	3
0	4	3	6	1	2	9.8	3	3	11.4286	334.286	1.325	29.6	16.8601	2	9	4	0	3
0	4	2	28	1	2	10.2	3	1	162.857	336.429	1.41	43.6	21.9305	1	9	2	0	3
0	3	6	10	1	2	9	4	3	0	338.571	1.325	29	16.5183	2	9	2	0	3
0	5	3	31	1	2	10.7	3	3	58.5714	344.286	1.605	42.2	16.3818	2	9	1	0	3
0	5	1	29	1	2	11	3	3	12.8571	345.571	1.48	31.5	14.3809	2	9	6	1	3
0	4	4	10	1	2	9.6	4	3	83.5714	348.571	1.4	33	16.8367	2	9	8	1	3
0	4	5	16	1	2	9.4	4	4	17.4286	355	1.47	35	16.197	2	9	0	0	3
0	4	5	17	1	2	9.6	3	3	51.4286	357.143	1.415	39	19.4783	1	9	5	0	3
0	5	2	13	1	2	10.2	4	3	8.57143	357.143	1.41	27.2	13.6814	2	9	2	0	3
0	4	2	15	1	2	9	3	2	60	397.143	1.368	29.3	15.6565	2	9	6	1	3
0	5	1	13	1	2	10.8	4	4	30	370.143	1.5	37.5	16.6667	2	9	1	0	3
0	5	2	5	1	2	11	2	3	25	374.429	1.55	40.5	16.8574	2	9	8	1	3
0	5	4	16	1	2	11	2	3	115.714	365.714	1.53	49.6	21.1884	1	9	1	0	3
0	4	1	14	1	2	10	4	3	0	368.571	1.52	40	17.313	2	9	0	0	3
0	4	2	19	1	2	10	3	3	160	368.571	1.394	34.4	17.7024	2	9	0	0	3
0	5	1	16	1	2	11	4	4	111.429	372.143	1.4	36.1	18.4184	2	9	3	0	3
0	5	3	11	1	2	11	3	1	55.7143	375	1.38	39	20.4789	2	9	4	0	3
0	5	3	13	1	2	11	3	2	34.2857	375.286	1.37	29.6	15.7707	2	9	1	0	3
0	4	2	30	1	2	10	2	2	205.714	435.714	1.561	60.3	24.7464	1	9	1	0	3
0	4	2	22	1	2	9.4	2	2	91.4286	378.571	1.325	25.5	14.5247	2	9	0	0	3
0	5	1	3	1	2	11	3	3	25.7143	385.714	1.53	47	20.0777	2	9	1	0	3
0	3	6	8	1	2	8.2	4	4	50	394.286	1.37	28	14.9182	2	9	3	0	3
0	5	2	27	1	2	11	3	3	15	395.143	1.37	36.4	19.3937	2	9	0	0	3
0	4	4	8	1	2	9.2	3	3	45	395.571	1.38	29.8	15.648	2	9	5	0	3
0	3	6	12	1	2	8.8	1	1	50	395.714	1.425	46	22.6531	1	9	2	0	3
0	5	2	11	1	2	11	3	3	85.7143	395.714	1.54	36.8	15.517	2	9	5	0	3
0	4	1	10	1	2	9	3	3	21.4286	399.286	1.35	27.5	15.0892	2	9	2	0	3
0	4	3	30	1	2	10	3	3	54.5714	399.286	1.4	52.6	26.8367	1	9	4	0	3
0	3	6	6	1	2	9.1	2	2	0	403.571	1.315	24	13.879	2	9	4	0	3
0	5	2	14	1	2	10	3	3	45.7143	404.286	1.38	33.3	17.4858	2	9	0	0	3
0	5	2	30	1	2	10	3	3	17.1429	408.571	1.3	28.1	16.6272	2	9	2	0	3
0	5	3	15	1	2	10.4	3	3	0	425	1.5	41.9	18.6222	2	9	0	0	3
0	5	4	12	1	2	10.6	4	4	60	417.143	1.42	32.5	16.1178	2	9	2	0	3
0	4	4	2	1	2	9.7	3	3	18.5714	421.429	1.35	30.8	16.8999	2	9	2	0	3
0	4	2	21	1	2	9.8	2	3	108.571	423.571	1.355	29.1	15.8495	2	9	0	0	3
0	5	1	19	1	2	10	3	3	45	526.571	1.47	29.7	13.7443	2	9	1	0	3
0	5	4	25	1	2	11	3	3	47.1429	457.714	1.49	40	18.0172	2	9	0	0	3
0	5	2	11	1	2	11.1	3	3	27.1429	488.571	1.44	52.2	25.1736	1	9	3	0	3
0	4	3	22	1	2	9	3	3	105.714	470	1.405	34.8	17.629	2	9	4	0	3
0	4	3	33	1	2	9	1	1	300.857	471.429	1.485	43	19.4991	1	9	2	0	3
0	4	3	8	1	2	9.2	4	4	2.85714	485.714	1.335	25.6	14.3641	2	9	7	1	3
0	4	1	10	1	2	10.2	3	3	57.1429	531.429	1.32	30.9	17.7342	2	9	2	0	3
0	5	2	18	1	2	11	3	3	76.5714	522.857	1.49	45.9	20.6747	1	9	4	0	3
0	4	1	16	1	2	9.5	3	3	12.8571	488.571	1.385	43.6	22.7293	1	9	4	0	3
0	5	6	28	1	2	11.1	3	3	111.429	543	1.57	43.2	17.5261	2	9	3	0	3
0	4	3	29	1	2	9	1	1	61.4286	575.714	1.28	25.5	15.564	2	9	2	0	3
0	4	4	18	1	2	11	1	1	40.7143	499.286	1.385	29.2	15.2224	2	9	0	0	3
0	3	3	26	1	2	8	2	1	137.143	554.286	1.34	26.1	14.5355	2	9	2	0	3
0	3	4	26	1	2	9	4	4	137.143	570	1.35	32.9	18.0521	2	9	3	0	3
0	4	2	22	1	2	10	2	2	30	595.286	1.487	47.1	21.3009	1	9	0	0	3
0	3	3	31	1	2	9	1	1	180	595.714	1.4	33.3	16.9898	2	9	1	0	3
0	4	1	32	1	2	10	2	2	45.7143	595.714	1.46	34.4	16.1381	2	9	0	0	3
0	5	1	7	1	2	11	3	3	67.8571	604.286	1.41	38	19.1137	2	9	0	0	3
0	4	4	4	1	2	9.4	3	3	17.1429	616.429	1.405	28	14.1842	2	9	10	1	3
0	5	1	4	1	2	10.9	4	4	8.57143	674.286	1.504	39	17.2413	2	9	4	0	3
0	5	3	30	1	2	11	4	3	214.286	651.429	1.41	30.5	15.3413	2	9	3	0	3
0	4	1	11	1	2	10.1	4	4	15	685.714	1.405	41.4	20.9724	1	9	6	1	3
0	3	2	17	1	2	9	2	2	47.1429	882.857	1.29	21	12.6194	2	9	2	0	3
0	4	2	33	1	2	9	4	4	31.4286	765.429	1.393	27.9	14.3781	2	9	3	0	3
0	3	5	10	1	2	8.5	4	4	0	960	1.29	24.1	14.4823	2	9	1	0	3
0	4	1	21	1	2	10	3	3	100	865.714	1.41	31	15.5928	2	9	0	0	3
0	4	4	25	1	2	9	3	3	227.143	957.143	1.44	35.1	16.9271	2	9	1	0	3
0	5	2	25	1	2	10	2	3	21.4286	532.143	1.49	36.3	16.3506	2	9.35	4	0	3
0	3	6	7	1	2	8.2	2	2	0	19.1429	1.3	28.1	16.6272	2	9.5	1	0	3
0	5	4	3	1	2	11	1	1	145.714	398.571	1.6	45	17.5781	2	9.5	3	0	3
0	5	5	10	1	2	11	3	2	8.57143	445	1.6	44.3	17.3047	2	9.5	7	1	3
0	4	2	14	1	2	9.8	3	2	65.7143	492.857	1.44	45.1	21.7496	1	9.5	3	0	3
0	5	4	1	1	2	10	1	1	180	575.714	1.36	35	18.923	2	9.5	1	0	3
0	3	1	11	1	2	8.6	4	4	32.8571	36.4286	1.275	26	15.9938	2	10	3	0	3
0	3	4	19	1	2	8	4	4	137.143	72.8571	1.19	19.1	13.4877	2	10	1	0	3
0	3	4	24	1	2	9	2	2	137.143	85.7143	1.325	27.6	15.7209	2	10	0	0	3
0	5	1	1	1	2	11	2	2	270	126.857	1.48	33	15.0657	2	10	3	0	3
0	4	2	26	1	2	11	2	3	17.8571	93.5714	1.487	38.6	17.4568	2	10	1	0	3
0	5	1	12	1	2	11	3	3	81.4286	90.7143	1.45	35.6	16.9322	2	10	5	0	3
0	4	1	22	1	2	10	2	2	117.857	95.7143	1.39	24.8	12.8358	2	10	1	0	3
0	4	3	26	1	2	9	1	1	34.2857	167.857	1.42	33.7	16.713	2	10	2	0	3
0	5	2	7	1	2	12	4	4	37.1429	114.286	1.65	54	19.8347	2	10	7	1	3
0	3	1	6	1	2	8.5	3	3	19.2857	124.143	1.32	31.8	18.2507	1	10	4	0	3
0	4	1	36	1	2	10	3	3	50.7143	126.429	1.44	41.8	20.1582	1	10	0	0	3
0	4	5	9	1	2	9.6	4	4	40.7143	128.571	1.4	29.7	15.1531	2	10	0	0	3
0	4	4	12	1	2	9.4	3	3	31.4286	132.857	1.325	28.7	16.3475	2	10	1	0	3
0	3	2	19	1	2	8	3	4	137.143	144.286	1.3	30	17.7515	1	10	2	0	3
0	3	4	29	1	2	9	4	4	137.143	138.571	1.39	46.1	23.86	1	10	1	0	3
0	3	1	10	1	2	8.8	4	4	21.4286	147.857	1.445	49	23.4672	1	10	1	0	3
0	4	2	32	1	2	10	1	1	102.857	171.429	1.461	38.2	17.8963	2	10	1	0	3
0	4	2	25	1	2	10	2	2	120	144.286	1.478	44.5	20.3709	1	10	3	0	3
0	3	4	23	1	2	9	4	4	137.143	180	1.32	23.9	13.7167	2	10	0	0	3
0	4	6	13	1	2	9.4	4	4	8.57143	151.429	1.38	31.7	16.6457	2	10	2	0	3
0	4	1	5	1	2	9.2	4	4	76.4286	152.143	1.325	29.9	17.031	2	10	2	0	3
0	4	6	5	1	2	9.4	3	3	231.429	167.571	1.395	31.7	16.2896	2	10	3	0	3
0	4	5	7	1	2	9.2	2	2	44.2857	161.714	1.445	46	22.0304	1	10	0	0	3
0	5	6	23	1	2	11.1	3	1	0	162.857	1.56	49.3	20.2581	2	10	1	0	3
0	3	1	14	1	2	8.6	3	3	7.14286	165.714	1.305	26	15.267	2	10	1	0	3
0	4	3	25	1	2	10	2	2	101.429	168.857	1.34	27.5	15.3152	2	10	1	0	3
0	4	5	13	1	2	9.7	1	2	0	169.286	1.45	38.9	18.5018	2	10	1	0	3
0	3	4	28	1	2	9	2	2	137.143	170	1.39	47.4	24.5329	1	10	1	0	3
0	4	2	37	1	2	9.7	4	4	147.143	171.429	1.335	44.5	24.9688	1	10	2	0	3
0	3	3	21	1	2	8	2	2	120	173.143	1.26	28.9	18.2036	1	10	2	0	3
0	4	6	11	1	2	9.2	3	3	300	176.429	1.435	33.2	16.1226	2	10	2	0	3
0	4	5	1	1	2	10	3	3	108.286	179.286	1.355	34.1	18.5727	2	10	3	0	3
0	4	3	25	1	2	10	3	3	167.143	182.143	1.46	40.8	19.1406	2	10	1	0	3
0	4	2	15	1	2	9.5	2	3	32.8571	214.143	1.44	38.4	18.5185	2	10	3	0	3
0	4	2	35	1	2	9.4	3	3	300	190.714	1.31	25.5	14.8593	2	10	5	0	3
0	5	2	18	1	2	11	4	4	33.5714	191.429	1.44	43	20.7369	1	10	7	1	3
0	5	1	8	1	2	12	4	4	90	202.143	1.46	48.7	22.8467	1	10	2	0	3
0	4	6	12	1	2	10.1	3	3	45	208	1.475	43.8	20.1321	1	10	1	0	3
0	4	3	28	1	2	10	2	3	85.7143	214.286	1.46	43.5	20.4072	1	10	2	0	3
0	5	1	20	1	2	10	4	2	38.5714	214.286	1.41	30.9	15.5425	2	10	0	0	3
0	3	3	28	1	2	9	3	3	222.857	261.571	1.34	31.7	17.6543	2	10	5	0	3
0	5	3	24	1	2	11	1	2	0	282.857	1.57	47	19.0677	2	10	5	0	3
0	4	2	23	1	2	10	4	3	72.8571	335.714	1.393	30.9	15.9241	2	10	0	0	3
0	5	5	8	1	2	11	3	3	77.1429	227.429	1.45	35.5	16.8847	2	10	2	0	3
0	5	2	23	1	2	10	3	3	50	244.286	1.37	27.7	14.7584	2	10	3	0	3
0	3	6	4	1	2	8.2	3	3	0	246.429	1.24	22	14.308	2	10	6	1	3
0	5	3	17	1	2	12	4	4	0	247.143	1.405	27.2	13.779	2	10	2	0	3
0	3	6	13	1	2	8.9	3	3	20	248.571	1.425	43	21.1757	1	10	2	0	3
0	4	2	18	1	2	9	1	2	81.4286	265.714	1.407	35.7	18.0335	2	10	0	0	3
0	4	3	21	1	2	10	2	2	230	261.429	1.43	48.4	23.6686	1	10	5	0	3
0	4	3	32	1	2	10	2	1	128.571	262.143	1.41	35.8	18.0071	2	10	1	0	3
0	5	4	20	1	2	10	3	3	128.571	265.714	1.4	27	13.7755	2	10	1	0	3
0	4	1	27	1	2	9	2	2	180	270	1.35	36.7	20.1372	1	10	0	0	3
0	4	1	34	1	2	10	3	3	98.5714	274.286	1.37	30.8	16.41	2	10	0	0	3
0	5	4	14	1	2	10	3	3	91.4286	319.286	1.47	39	18.048	2	10	1	0	3
0	5	1	26	1	2	10	3	3	46.4286	280	1.48	45.6	20.8181	1	10	2	0	3
0	4	1	2	1	2	10	4	3	360	297.857	1.65	40	14.6924	2	10	1	0	3
0	5	2	6	1	2	10.8	3	3	0	291.429	1.5	46.1	20.4889	1	10	5	0	3
0	4	3	20	1	2	9	2	3	22.2857	400	1.37	34.5	18.3814	2	10	1	0	3
0	4	3	20	1	2	9	4	4	82.8571	355.714	1.37	21	11.1887	2	10	0	0	3
0	5	1	4	1	2	12	4	3	45	307	1.42	32.9	16.3162	2	10	6	1	3
0	5	3	26	1	2	10	4	4	45.7143	308.571	1.35	32	17.5583	2	10	5	0	3
0	5	3	13	1	2	10.5	3	3	0	311.429	1.455	33.2	15.6824	2	10	4	0	3
0	4	3	14	1	2	9.8	4	4	10	312	1.33	28.3	15.9986	2	10	6	1	3
0	5	3	31	1	2	10	4	4	154.286	372.857	1.4	40	20.4082	1	10	1	0	3
0	4	1	7	1	2	9	3	3	42.8571	332.857	1.42	35	17.3577	2	10	1	0	3
0	4	1	9	1	2	9.5	3	3	4.28571	320	1.39	36.7	18.9949	2	10	2	0	3
0	3	4	27	1	2	9	3	2	137.143	418	1.36	26.6	14.3815	2	10	1	0	3
0	4	3	29	1	2	10	3	2	154.286	343.429	1.476	45.6	20.9311	1	10	3	0	3
0	5	2	8	1	2	10	3	3	39.2857	394.286	1.54	39.8	16.7819	2	10	7	1	3
0	4	3	23	1	2	10	3	3	128.571	342.143	1.45	33.3	15.8383	2	10	1	0	3
0	4	2	31	1	2	9.4	2	2	94.2857	344.286	1.255	24.3	15.4283	2	10	1	0	3
0	4	1	29	1	2	10	1	1	0	352.857	1.35	33.4	18.3265	2	10	1	0	3
0	4	3	2	1	2	10	4	4	117.143	358.571	1.595	48.2	18.9464	2	10	6	1	3
0	4	1	23	1	2	10	3	3	38.5714	360	1.37	42.5	22.6437	1	10	4	0	3
0	5	5	7	1	2	10.4	3	3	45	368.571	1.45	41.9	19.9287	1	10	2	0	3
0	5	2	2	1	2	10	4	4	128.571	370	1.43	31.5	15.4042	2	10	3	0	3
0	4	2	20	1	2	10	1	1	205.714	457.143	1.539	50.8	21.448	1	10	3	0	3
0	4	2	27	1	2	9	3	3	0	375.714	1.378	31.5	16.5887	2	10	0	0	3
0	5	1	7	1	2	10.6	3	3	66.4286	453.571	1.38	26	13.6526	2	10	1	0	3
0	5	2	12	1	2	10.2	3	4	12.8571	380.857	1.35	26.3	14.4307	2	10	0	0	3
0	5	3	29	1	2	10	4	4	162.857	388.571	1.46	43	20.1726	1	10	10	1	3
0	4	3	13	1	2	9.4	4	4	8.57143	390	1.385	35.9	18.7152	1	10	4	0	3
0	5	6	18	1	2	10.4	3	3	25.7143	422.143	1.53	47	20.0777	1	10	2	0	3
0	4	2	34	1	2	9.7	3	3	265.714	408.571	1.265	23.4	14.6229	2	10	0	0	3
0	4	2	21	1	2	11	1	1	37.1429	467.143	1.314	24.4	14.1319	2	10	0	0	3
0	4	3	24	1	2	10	1	1	95.7143	412.143	1.42	44	21.8211	1	10	1	0	3
0	4	2	12	1	2	10	3	3	58.5714	414.286	1.505	33.2	14.6577	2	10	3	0	3
0	4	1	5	1	2	10	3	3	102.857	526.429	1.45	35	16.6468	2	10	0	0	3
0	3	6	14	1	2	8.6	3	3	54.2857	438.571	1.265	25	15.6228	2	10	4	0	3
0	4	4	28	1	2	10	3	3	227.143	441.429	1.5	38.5	17.1111	2	10	2	0	3
0	5	4	17	1	2	11	3	3	0	471	1.5	38.4	17.0667	2	10	1	0	3
0	4	3	24	1	2	10	4	4	138.571	454.286	1.45	32.1	15.2675	2	10	3	0	3
0	5	4	11	1	2	10.5	3	3	180	491.429	1.415	36.4	18.1798	2	10	2	0	3
0	5	1	15	1	2	12	4	4	60	542.143	1.6	41.5	16.2109	2	10	4	0	3
0	4	1	25	1	2	10	3	3	77.1429	537.143	1.39	35	18.115	2	10	1	0	3
0	4	1	6	1	2	10	2	3	78.5714	582.857	1.48	30	13.6961	2	10	0	0	3
0	4	1	13	1	2	9.7	2	2	225.714	585	1.365	33.6	18.0332	2	10	6	1	3
0	4	1	26	1	2	10	4	3	85.7143	680.143	1.42	30	14.878	2	10	2	0	3
0	5	3	10	1	2	11	2	3	51.4286	854.571	1.58	35	14.0202	2	10	3	0	3
0	4	1	22	1	2	9	1	1	180	925.714	1.49	35	15.7651	2	10	0	0	3
0	4	1	23	1	2	9	2	3	78.5714	960	1.25	23	14.72	2	10	2	0	3
0	4	1	18	1	2	10	3	3	205.714	960	1.51	36	15.7888	2	10	0	0	3
0	5	3	15	1	2	12	4	3	180	960	1.42	38	18.8455	2	10	9	1	3
0	4	1	19	1	2	10	2	3	258.571	50	1.51	40.9	17.9378	2	11	2	0	3
0	3	4	20	1	2	9	4	4	137.143	133.571	1.265	21.8	13.6231	2	11	4	0	3
0	5	3	28	1	2	11	1	1	0	145.714	1.339	35	19.5212	2	11	1	0	3
0	4	2	27	1	2	10	2	1	280	160.429	1.38	36	18.9036	2	11	2	0	3
0	3	6	3	1	2	9	4	3	0	190.143	1.275	25.1	15.4402	2	11	4	0	3
0	5	6	21	1	2	10.9	3	3	0	181.429	1.53	46.7	19.9496	2	11	8	1	3
0	5	5	3	1	2	10.5	4	4	77.1429	190.286	1.55	47	19.563	2	11	1	0	3
0	5	3	27	1	2	10	4	4	17.1429	265.714	1.504	38.6	17.0644	2	11	4	0	3
0	4	3	15	1	2	10.1	4	4	10	318.571	1.355	45	24.5095	1	11	2	0	3
0	5	1	18	1	2	11	4	4	275	360	1.43	25.9	12.6657	2	11	3	0	3
0	4	2	8	1	2	9.5	3	3	48.5714	393.714	1.355	29.9	16.2852	2	11	5	0	3
0	5	4	2	1	2	10	3	3	8.57143	500	1.45	32	15.22	2	11	1	0	3
0	5	3	6	1	2	10.7	3	3	141.429	627.857	1.46	46.4	21.7677	1	11	5	0	3
0	4	2	10	1	2	9.3	1	2	51.4286	80	1.34	30.4	16.9303	2	12	2	0	2
0	5	1	25	1	2	11	3	3	51.4286	309.286	1.45	39.8	18.9298	2	12	2	0	2
0	4	4	26	1	2	10	4	4	254.429	288.571	1.41	25.3	12.7257	2	12	1	0	2
0	4	3	21	1	2	10	3	3	22.8571	390.857	1.455	51.6	24.3738	1	12	3	0	2
0	5	6	17	1	2	11	3	3	0	325.714	1.41	31	15.5928	2	13	5	0	2
1	9	1	1	2	2	14.9	3	3	2.14286	960	1.66	62	22.4996	2	4	16	1	0
1	9	5	16	2	2	14.7	3	3	30	718.571	1.64	52	19.3337	2	4.5	12	1	0
1	6	8	10	1	2	11.7	3	3	30.8571	315.714	1.51	36	15.7888	2	5	14	1	0
1	9	4	7	2	2	15.1	4	4	7.14286	392.143	1.68	62	21.9671	2	5	4	0	0
1	9	1	5	2	2	14.7	1	3	17.1429	410	1.55	46	19.1467	2	5	7	1	0
1	9	1	5	2	2	14.9	3	3	50	415.714	1.62	55	20.9572	2	5	13	1	0
1	9	4	8	2	2	14.2	3	3	47.8571	422.857	1.63	67	25.2174	1	5	7	1	0
1	9	4	13	2	2	16.2	3	3	192.857	488.571	1.68	59	20.9042	2	5	7	1	0
1	9	6	13	2	2	15.1	3	4	0	500.714	1.62	63	24.0055	1	5	13	1	0
1	8	4	1	2	2	13.8	3	3	42.8571	501.429	1.662	51.4	18.6081	2	5	15	1	0
1	9	1	3	2	2	15.1	4	4	47.1429	515.714	1.51	41	17.9817	2	5	9	1	0
1	7	4	14	1	2	12.4	2	1	0	540	1.538	36.3	15.346	2	5	14	1	0
1	9	2	9	2	2	14.4	3	2	80	565.714	1.6	47	18.3594	2	5	15	1	0
1	9	1	3	2	2	14.8	3	1	42.8571	575.714	1.63	76	28.6048	1	5	8	1	0
1	9	5	12	2	2	14.2	3	3	120	613.571	1.65	46	16.8962	2	5	9	1	0
1	9	4	11	2	2	15	3	3	4.28571	382.857	1.57	44	17.8506	2	5.5	7	1	0
1	9	5	21	2	2	15.7	3	3	150	402.857	1.68	56	19.8413	2	5.5	2	0	0
1	8	4	4	2	2	13.6	3	3	102.857	88.5714	1.544	48.3	20.2606	2	6	7	1	0
1	7	4	14	1	2	12.5	3	3	0	105.714	1.634	51.9	19.4385	2	6	8	1	0
1	7	1	43	1	2	12.6	3	3	98.5714	132.857	1.6	57	22.2656	1	6	10	1	0
1	9	1	14	2	2	15.1	3	3	68.5714	132.857	1.65	51	18.7328	2	6	3	0	1
1	9	1	15	2	2	14.2	3	3	15.7143	156.429	1.69	68	23.8087	1	6	2	0	1
1	6	8	8	1	2	11.9	3	3	54.2857	175	1.53	38	16.2331	2	6	6	1	0
1	9	4	1	2	2	15	2	4	22.8571	184.286	1.72	60	20.2812	2	6	6	1	1
1	8	2	14	2	2	13.2	3	3	24.2857	182.857	1.62	47	17.9089	2	6	5	0	0
1	9	1	10	2	2	15.1	2	3	77.1429	222.857	1.61	49	18.9036	2	6	3	0	1
1	6	4	19	1	2	11.6	3	3	42.8571	292.143	1.503	41.9	18.548	2	6	8	1	0
1	9	1	6	2	2	14.3	3	3	85.7143	327.857	1.66	72	26.1286	1	6	6	1	1
1	9	5	20	2	2	15.1	2	3	92.8571	298.571	1.65	51	18.7328	2	6	4	0	1
1	9	2	5	2	2	14.4	3	1	14.2857	323.571	1.65	61	22.4059	2	6	5	0	1
1	9	1	2	2	2	14.7	3	3	8.57143	326.429	1.54	44	18.5529	2	6	7	1	1
1	7	6	8	1	2	12.3	2	3	38.5714	351.429	1.62	63	24.0055	1	6	9	1	0
1	9	1	18	2	2	14.4	3	3	11.4286	342.857	1.68	54	19.1327	2	6	4	0	1
1	9	2	7	2	2	14.3	2	3	66.4286	342.857	1.71	92	31.4627	1	6	5	0	1
1	9	5	17	2	2	15.1	2	2	21.4286	342.857	1.63	53	19.9481	2	6	4	0	1
1	6	8	17	1	2	11.4	3	3	48.5714	343.571	1.55	45	18.7305	2	6	8	1	0
1	9	6	11	2	2	14.3	3	3	42.8571	345.714	1.65	59	21.6713	2	6	9	1	1
1	7	4	0	2	2	13.9	3	3	18.5714	347.143	1.63	49	18.4425	2	6	14	1	0
1	6	1	3	1	2	11.5	3	2	25.7143	364.286	1.53	42	17.9418	2	6	5	0	0
1	9	2	11	2	2	14.6	3	3	98.5714	375.714	1.58	50	20.0288	2	6	7	1	1
1	8	3	10	2	2	13.9	3	3	34.2857	380	1.635	54	20.2003	2	6	3	0	0
1	9	1	4	2	2	14.3	3	3	102.857	387.143	1.61	57	21.9899	2	6	5	0	1
1	9	4	12	2	2	14.7	4	4	34.2857	407.143	1.69	53	18.5568	2	6	5	0	1
1	9	6	12	2	2	14.7	3	3	45	415	1.73	71	23.7228	1	6	10	1	1
1	8	2	7	2	2	13.7	3	3	30	415.714	1.7	59	20.4152	2	6	4	0	0
1	9	4	14	2	2	14.5	3	4	0	470.857	1.71	57	19.4932	2	6	8	1	1
1	8	1	4	2	2	13.9	2	3	42.8571	428.571	1.645	51.7	19.1055	2	6	8	1	0
1	7	7	11	1	2	12.4	3	3	17.1429	437.857	1.59	48	18.9866	2	6	2	0	0
1	9	1	7	2	2	14.6	3	3	23	442.857	1.62	41	15.6226	2	6	7	1	1
1	6	1	2	1	2	11.3	3	3	0	444.571	1.48	41	18.718	2	6	4	0	0
1	7	3	3	1	2	12.7	3	3	32.1429	450	1.493	48.1	21.5787	2	6	10	1	0
1	8	2	17	2	2	13.6	2	2	125.714	455.714	1.67	47.4	16.9959	2	6	5	0	0
1	9	5	14	2	2	14.8	3	3	25.7143	455.714	1.69	53	18.5568	2	6	4	0	1
1	9	2	2	2	2	14.7	3	3	90	830	1.56	36	14.7929	2	6	6	1	1
1	9	5	7	2	2	14.9	3	3	90	470	1.61	43	16.5889	2	6	4	0	1
1	9	1	5	2	2	14.8	1	4	25.7143	474.286	1.66	50	18.1449	2	6	12	1	1
1	9	4	14	2	2	14.4	3	3	0	477.143	1.66	79	28.6689	1	6	3	0	1
1	9	1	2	2	2	14.6	3	3	150	480	1.7	70	24.2215	1	6	3	0	1
1	9	4	14	2	2	14.5	4	4	0	512.857	1.59	52	20.5688	2	6	5	0	1
1	9	1	11	2	2	14.9	3	3	64.2857	527.143	1.6	61	23.8281	1	6	4	0	1
1	9	6	67	2	2	14.5	3	3	0	531.429	1.69	57	19.9573	2	6	6	1	1
1	6	7	12	1	2	11.9	3	3	54.2857	545.714	1.56	57	23.4221	1	6	11	1	0
1	8	2	16	2	2	13.3	3	3	30	592.143	1.63	50	18.8189	2	6	6	1	0
1	8	2	8	2	2	13.8	4	4	19.2857	619.286	1.615	56.5	21.6622	2	6	7	1	0
1	6	4	1	1	2	12	3	3	55.7143	598.571	1.51	39	17.1045	2	6	8	1	0
1	8	5	7	2	2	14	3	3	68.5714	812.857	1.64	48	17.8465	2	6	11	1	1
1	8	4	11	2	2	13.2	3	3	0	657.143	1.679	53.6	19.0136	2	6	8	1	0
1	7	1	1	2	2	13.1	4	4	51.4286	661.429	1.68	72	25.5102	1	6	7	1	0
1	7	3	2	1	2	12.9	2	1	68.5714	671.429	1.55	61	25.3902	1	6	8	1	0
1	9	1	13	2	2	14.9	3	3	64.2857	694.286	1.65	62	22.7732	2	6	7	1	1
1	9	4	5	2	2	14.4	4	4	34.2857	960	1.57	69	27.993	1	6	9	1	1
1	8	1	14	2	2	14	3	3	81.4286	805.714	1.584	51.7	20.6054	2	6	6	1	1
1	6	4	12	1	2	11.3	3	3	21.4286	270	1.578	53.3	21.4049	1	6.5	7	1	0
1	9	6	1	2	2	14.2	3	3	48.5714	278.571	1.59	41	16.2177	2	6.5	5	0	1
1	9	6	14	2	2	14.2	3	3	34.2857	322.857	1.59	42	16.6133	2	6.5	4	0	1
1	9	6	8	2	2	14.5	3	3	0	330	1.62	49	18.6709	2	6.5	7	1	1
1	9	4	9	2	2	15.1	2	2	64.2857	377.857	1.67	53	19.0039	2	6.5	6	1	1
1	8	6	9	2	2	13.5	3	3	38.5714	452.857	1.48	50	22.8269	1	6.5	5	0	0
1	9	5	2	2	2	14.5	3	3	32.1429	447.143	1.73	65	21.7181	2	6.5	7	1	1
1	9	5	8	2	2	14.8	3	3	38.5714	467.143	1.66	56	20.3223	2	6.5	3	0	1
1	8	4	3	2	2	13.7	3	3	4.28571	529.286	1.664	55	19.8635	2	6.5	6	1	0
1	8	3	11	2	2	13.9	3	3	21.4286	552.857	1.605	45	17.4688	2	6.5	7	1	0
1	8	4	10	2	2	13.7	3	3	0	677.143	1.595	45.1	17.7278	2	6.5	7	1	0
1	7	1	21	1	2	12.2	3	3	25.7143	59.2857	1.51	40	17.5431	2	7	5	0	1
1	8	7	9	2	2	13.9	3	3	21.4286	80.7143	1.605	42	16.3042	2	7	3	0	1
1	6	1	11	1	2	12.1	4	4	34.7143	144.286	1.5	50	22.2222	1	7	8	1	1
1	7	1	17	1	2	12.4	3	3	162.857	122.571	1.63	56	21.0772	2	7	4	0	1
1	6	1	5	1	2	11.8	3	3	107.143	137.143	1.55	37.6	15.6504	2	7	5	0	1
1	9	1	1	2	2	14.4	3	3	0	141.429	1.66	64	23.2254	1	7	4	0	1
1	7	1	3	2	2	13.1	4	4	31.4286	143.571	1.64	67	24.9108	1	7	1	0	1
1	6	1	16	1	2	12	4	4	107.143	172.571	1.52	43	18.6115	2	7	1	0	1
1	9	1	9	2	2	14.3	3	2	28.5714	175.714	1.48	51	23.2834	1	7	2	0	1
1	6	4	8	1	2	11.7	3	3	32.1429	177.143	1.597	57.9	22.7022	1	7	6	1	1
1	6	4	5	1	2	11.2	3	2	34.2857	181.429	1.407	28.2	14.2449	2	7	6	1	1
1	8	6	15	2	2	13.2	3	3	17.1429	197.857	1.58	41	16.4237	2	7	7	1	1
1	7	5	1	1	2	12.5	3	3	80	193.571	1.64	55	20.4491	2	7	8	1	1
1	6	1	17	1	2	11.6	4	3	85.7143	214.286	1.53	42	17.9418	2	7	5	0	1
1	7	1	23	1	2	12.2	3	2	22.8571	218	1.62	51.2	19.5092	2	7	2	0	1
1	9	4	1	2	2	14.8	2	2	0	232.857	1.54	46	19.3962	2	7	3	0	1
1	6	1	8	1	2	11.7	1	3	6.42857	355.714	1.53	43	18.369	2	7	5	0	1
1	9	6	16	2	2	14.8	3	2	60	238.571	1.72	73	24.6755	1	7	3	0	1
1	8	2	9	2	2	13.5	2	3	24.2857	293.571	1.615	55	21.0871	2	7	2	0	1
1	7	3	8	1	2	12.5	3	3	202.857	252.143	1.638	61.8	23.0335	1	7	2	0	1
1	9	6	17	2	2	15	3	3	81.4286	252.857	1.72	63	21.2953	2	7	2	0	1
1	7	2	14	1	2	12.5	3	3	19.2857	254.286	1.64	47	17.4747	2	7	1	0	1
1	7	7	4	1	2	13	4	4	0	260	1.53	49	20.9321	2	7	3	0	1
1	8	1	3	2	2	13.8	2	1	94.2857	267	1.625	70	26.5089	1	7	3	0	1
1	7	4	9	1	2	12.5	4	4	0	265.714	1.571	55.5	22.4875	1	7	2	0	1
1	8	4	8	2	2	13.2	3	3	18.5714	270	1.662	55.5	20.0924	2	7	4	0	1
1	7	2	2	1	2	12.2	3	3	71.4286	270	1.57	50	20.2848	2	7	5	0	1
1	6	3	13	1	2	11.3	3	3	60	273.571	1.55	41	17.0656	2	7	1	0	1
1	6	1	21	1	2	11.7	3	4	33.5714	274	1.56	52	21.3675	1	7	8	1	1
1	7	2	3	1	2	12.6	2	3	109.286	351.429	1.64	56	20.8209	2	7	7	1	1
1	9	4	16	2	2	14.9	3	3	29.2857	280.714	1.65	53	19.4674	2	7	4	0	1
1	7	3	7	1	2	12.7	3	3	45	284.286	1.65	49	17.9982	2	7	2	0	1
1	6	4	22	1	2	11.8	3	3	18.5714	312.857	1.55	44	18.3143	2	7	2	0	1
1	7	3	15	1	2	12.9	4	3	38.5714	317.857	1.543	49.1	20.6229	2	7	4	0	1
1	7	3	16	1	2	12.5	1	1	48.5714	322.857	1.525	43.3	18.6187	2	7	7	1	1
1	9	1	11	2	2	14.6	3	3	54.2857	291.429	1.68	76	26.9274	1	7	5	0	1
1	9	5	13	2	2	14.6	3	3	27.8571	292.143	1.58	48	19.2277	2	7	7	1	1
1	9	6	9	2	2	14.2	4	3	21.4286	292.857	1.62	48	18.2899	2	7	3	0	1
1	7	4	8	1	2	12.4	4	4	4.28571	293.571	1.669	42.4	15.2214	2	7	2	0	1
1	7	6	14	1	2	12.2	3	3	51.4286	300	1.53	41	17.5146	2	7	0	0	1
1	7	1	17	2	2	13.1	3	3	45.7143	304.286	1.6	41	16.0156	2	7	12	1	1
1	8	7	13	2	2	13.3	3	3	17.1429	305.714	1.61	40	15.4315	2	7	8	1	1
1	7	3	10	2	2	13.1	3	2	154.286	307.143	1.68	88	31.1791	1	7	8	1	1
1	7	7	9	1	2	12.5	3	3	8.57143	313.571	1.49	44	19.8189	2	7	8	1	1
1	8	7	3	2	2	13.5	3	3	132.857	314.286	1.69	52	18.2066	2	7	7	1	1
1	7	1	8	1	2	12.2	3	3	17.1429	318.571	1.575	41	16.5281	2	7	8	1	1
1	7	7	7	1	2	12.7	3	3	107.143	321.429	1.54	63	26.5643	1	7	1	0	1
1	9	4	11	2	2	15.1	2	2	21.4286	321.429	1.69	63	22.0581	2	7	6	1	1
1	8	7	11	2	2	13.5	3	3	51.4286	322.143	1.72	41	13.8588	2	7	5	0	1
1	9	2	3	2	2	14.3	3	3	45.7143	327.143	1.55	39	16.2331	2	7	5	0	1
1	9	1	1	2	2	14.9	2	2	22.8571	347.857	1.7	79	27.3356	1	7	10	1	1
1	8	4	5	2	2	13.3	3	3	51.4286	333.571	1.646	65.3	24.102	1	7	4	0	1
1	6	4	13	1	2	11.2	3	3	154.286	377.143	1.467	41	19.0513	2	7	3	0	1
1	8	5	4	2	2	13.7	3	3	94.2857	336.143	1.69	51	17.8565	2	7	4	0	1
1	7	4	7	1	2	13	4	4	0	336.571	1.558	55	22.6583	1	7	6	1	1
1	9	2	8	2	2	14.2	3	3	21.4286	337.143	1.56	45	18.4911	2	7	4	0	1
1	7	3	5	1	2	12.8	2	3	34.2857	445	1.53	55	23.4952	1	7	4	0	1
1	6	3	18	1	2	12	4	3	64.2857	339.286	1.62	41	15.6226	2	7	3	0	1
1	6	3	4	1	2	12.1	3	2	137.143	342.857	1.61	56	21.6041	1	7	2	0	1
1	8	1	16	2	2	14.1	2	2	84.7143	347.143	1.65	48	17.6309	2	7	6	1	1
1	6	1	15	1	2	12	2	1	0	348.571	1.56	40	16.4366	2	7	6	1	1
1	8	7	15	2	2	14.3	2	1	64.2857	348.571	1.61	63	24.3046	1	7	3	0	1
1	9	1	16	2	2	15.1	3	1	94.2857	351.429	1.64	65	24.1672	1	7	4	0	1
1	6	4	7	1	2	11.8	3	3	47.1429	353	1.58	43	17.2248	2	7	3	0	1
1	8	2	21	2	2	14.2	3	3	2.14286	355.714	1.57	46.7	18.946	2	7	6	1	1
1	6	6	2	1	2	11.7	2	2	38.5714	362.857	1.48	49	22.3703	1	7	4	0	1
1	7	3	1	1	2	12.9	3	3	0	364.286	1.65	48	17.6309	2	7	6	1	1
1	9	1	2	2	2	14.5	3	3	19.2857	392.143	1.59	54	21.3599	2	7	5	0	1
1	6	4	10	1	2	11.2	3	3	21.4286	419.286	1.474	49.4	22.7369	1	7	6	1	1
1	9	2	9	2	2	14.3	3	2	21.4286	385.714	1.538	53.3	22.5328	2	7	3	0	1
1	8	2	4	2	2	13.7	3	3	17.1429	387.857	1.569	54	21.9355	2	7	3	0	1
1	9	5	1	2	2	14.8	3	3	95	392.857	1.55	61	25.3902	1	7	6	1	1
1	9	4	9	2	2	14.2	2	2	68.5714	394.286	1.58	45	18.026	2	7	3	0	1
1	9	1	19	2	2	14.9	3	3	28.5714	397.143	1.63	48	18.0662	2	7	6	1	1
1	6	6	3	1	2	11.9	2	2	64.2857	398.571	1.48	43	19.6311	2	7	5	0	1
1	9	5	9	2	2	14.6	3	3	72.8571	405.714	1.59	51	20.1733	2	7	4	0	1
1	8	2	2	2	2	14	3	3	12.8571	411.429	1.704	63.8	21.9726	2	7	4	0	1
1	9	1	5	2	2	14.3	3	2	10	414.286	1.48	46	21.0007	2	7	4	0	1
1	7	7	8	1	2	12.6	4	4	140	415.714	1.47	61	28.229	1	7	11	1	1
1	8	6	4	2	2	14	3	3	150	417.143	1.64	54	20.0773	2	7	4	0	1
1	8	1	17	2	2	14.1	3	3	140	445.714	1.55	46.8	19.4797	2	7	5	0	1
1	9	2	12	2	2	14.7	3	3	0	420	1.594	57.8	22.7484	2	7	2	0	1
1	8	2	22	2	2	13.2	3	3	0	425	1.572	50.6	20.476	2	7	3	0	1
1	7	1	9	1	2	13	2	2	90	480	1.58	55	22.0317	2	7	12	1	1
1	8	1	13	2	2	13.7	3	3	46.5714	429.714	1.665	95	34.2685	1	7	3	0	1
1	7	1	7	1	2	13	3	3	120	430.714	1.7	48	16.609	2	7	2	0	1
1	9	5	15	2	2	14.8	3	3	50	432.857	1.72	53	17.9151	2	7	3	0	1
1	7	4	1	1	2	13	3	3	104.286	788.143	1.561	71.9	29.5069	1	7	4	0	1
1	9	1	12	2	2	14.9	2	2	7.14286	442.857	1.55	58	24.1415	1	7	7	1	1
1	6	1	14	1	2	11.4	4	4	137.143	520.714	1.61	55	21.2183	1	7	9	1	1
1	8	1	8	2	2	13.5	2	2	115.714	447.143	1.62	53	20.1951	2	7	4	0	1
1	7	1	10	1	2	12.9	2	2	21.4286	497.143	1.655	42	15.3339	2	7	6	1	1
1	7	4	11	1	2	12.8	3	3	0	459.286	1.61	49	18.9036	2	7	4	0	1
1	6	4	4	1	2	11.7	3	3	42.8571	557.143	1.516	47	20.4503	2	7	0	0	1
1	9	5	11	2	2	14.7	3	3	102.857	481.429	1.62	50	19.052	2	7	5	0	1
1	8	6	16	2	2	14.2	3	3	107.143	474.286	1.63	52	19.5717	2	7	5	0	1
1	8	1	11	2	2	13.7	3	3	77.1429	484.286	1.6	57	22.2656	2	7	5	0	1
1	8	6	1	2	2	13.3	3	3	57.1429	484.286	1.62	61	23.2434	1	7	1	0	1
1	9	5	6	2	2	14.5	3	3	175.714	487.143	1.61	50	19.2894	2	7	3	0	1
1	6	7	2	1	2	11.8	3	3	32.1429	519.286	1.52	40	17.313	2	7	3	0	1
1	7	3	4	1	2	12.8	3	3	150	541.429	1.64	52	19.3337	2	7	6	1	1
1	6	4	1	1	2	12	4	4	28.5714	543.571	1.566	43.6	17.7788	2	7	3	0	1
1	9	4	8	2	2	15.1	4	4	0	552.857	1.58	45	18.026	2	7	3	0	1
1	9	6	15	2	2	14.5	3	3	51.4286	556.429	1.63	51	19.1953	2	7	4	0	1
1	6	1	1	1	2	11.4	3	3	21.4286	570.286	1.63	48	18.0662	2	7	4	0	1
1	8	7	18	2	2	13.4	3	3	300	580	1.555	41	16.956	2	7	2	0	1
1	8	5	9	2	2	13.5	2	3	60	597.857	1.64	44	16.3593	2	7	8	1	1
1	9	6	18	2	2	14.7	3	3	0	611.429	1.56	47	19.313	2	7	4	0	1
1	9	4	9	2	2	15.1	4	4	0	642.143	1.56	50	20.5457	2	7	4	0	1
1	9	2	8	2	2	14.6	3	2	0	734.286	1.543	56.3	23.647	1	7	5	0	1
1	7	5	21	1	2	12.2	3	3	0	763.571	1.59	53	20.9644	2	7	8	1	1
1	8	5	10	2	2	13.8	2	3	4.28571	822.857	1.635	66	24.6893	1	7	6	1	1
1	9	1	5	2	2	14.2	2	1	17.1429	917.143	1.62	48	18.2899	2	7	5	0	1
1	6	3	1	1	2	11.9	3	3	19.2857	93.5714	1.52	41	17.7458	2	7.5	1	0	1
1	6	4	17	1	2	11.9	3	3	0	194.286	1.467	35.6	16.5421	2	7.5	6	1	1
1	8	1	6	2	2	13.5	3	3	77.1429	258.571	1.605	53	20.5743	2	7.5	2	0	1
1	6	3	14	1	2	11.3	3	3	64.2857	292.143	1.58	51	20.4294	2	7.5	3	0	1
1	8	2	7	2	2	13.5	4	4	11.4286	267.857	1.58	54	21.6311	2	7.5	5	0	1
1	8	2	15	2	2	13.2	3	3	82.8571	277.143	1.61	43	16.5889	2	7.5	2	0	1
1	8	2	18	2	2	13.9	3	3	0	284.286	1.707	60	20.5913	2	7.5	8	1	1
1	6	3	21	1	2	11.9	3	3	38.5714	390.714	1.55	41	17.0656	2	7.5	3	0	1
1	8	6	8	2	2	13.4	3	2	107.143	288.571	1.68	45	15.9439	2	7.5	0	0	1
1	7	3	8	1	2	12.5	2	2	94.2857	294.286	1.62	56	21.3382	2	7.5	7	1	1
1	7	2	1	1	2	12.5	3	3	71.4286	298.571	1.43	44	21.5169	2	7.5	4	0	1
1	7	2	16	1	2	12	3	3	150	304.286	1.54	40	16.8663	2	7.5	4	0	1
1	6	1	16	1	2	11.9	2	2	71.4286	331.429	1.64	39	14.5003	2	7.5	3	0	1
1	7	3	3	1	2	12.9	1	3	65.7143	361.429	1.56	44	18.0802	2	7.5	5	0	1
1	8	2	4	2	2	14	3	3	85.7143	344.286	1.64	48	17.8465	2	7.5	2	0	1
1	6	3	10	1	2	11.3	1	1	145.714	348.571	1.64	58	21.5645	1	7.5	7	1	1
1	8	1	10	2	2	14.1	3	2	82.8571	351.429	1.605	48	18.6334	2	7.5	3	0	1
1	8	1	10	2	2	13.4	3	3	31.4286	357.143	1.572	55.7	22.5398	1	7.5	4	0	1
1	8	6	2	2	2	13.5	2	2	120	361.429	1.59	41	16.2177	2	7.5	3	0	1
1	6	1	18	1	2	11.7	3	3	17.8571	370	1.49	33	14.8642	2	7.5	1	0	1
1	7	5	17	1	2	12.9	3	3	0	390	1.62	44	16.7657	2	7.5	7	1	1
1	7	4	2	2	2	13.1	4	3	41.4286	395.714	1.68	51	18.0697	2	7.5	6	1	1
1	8	3	4	2	2	14.1	2	1	32.1429	420	1.72	80	27.0416	1	7.5	4	0	1
1	6	3	11	1	2	12	3	3	72.8571	438.571	1.54	40	16.8663	2	7.5	2	0	1
1	8	3	9	2	2	13.3	3	3	38.5714	462.857	1.68	53	18.7783	2	7.5	7	1	1
1	6	4	9	1	2	11.3	3	3	57.4286	478.571	1.52	47	20.3428	2	7.5	6	1	1
1	7	4	4	1	2	12.8	3	3	25.7143	487.143	1.6	59	23.0469	1	7.5	5	0	1
1	7	5	11	2	2	13.1	3	3	111.429	495.714	1.59	59	23.3377	1	7.5	0	0	1
1	8	2	6	2	2	13.3	2	2	24.2857	587.143	1.549	43.5	18.1295	2	7.5	2	0	1
1	6	8	6	1	2	11.9	3	3	48.5714	587.857	1.54	39	16.4446	2	7.5	4	0	1
1	6	8	12	1	2	11.7	3	3	62.8571	729.571	1.51	44	19.2974	2	7.5	5	0	1
1	7	7	15	1	2	12.2	4	4	0	28.5714	1.65	54	19.8347	2	8	0	0	1
1	7	7	14	1	2	12.2	4	4	0	64.2857	1.62	47	17.9089	2	8	1	0	1
1	9	1	8	2	2	14.6	3	3	0	65.7143	1.72	64	21.6333	2	8	2	0	3
1	6	3	20	1	2	12	1	2	35.7143	72.1429	1.52	51	22.0741	1	8	2	0	1
1	6	1	4	1	2	11	2	3	7.14286	117.857	1.58	42	16.8242	2	8	2	0	1
1	9	6	6	2	2	14.2	3	3	42.8571	121.429	1.64	48	17.8465	2	8	1	0	3
1	6	4	9	1	2	11.7	2	3	25.7143	129.286	1.578	44.8	17.9914	2	8	3	0	1
1	7	3	14	2	2	13.1	4	4	26.2857	129.429	1.522	51.3	22.1456	2	8	1	0	1
1	8	4	7	2	2	14	2	3	94.2857	137.143	1.622	51.1	19.4231	2	8	4	0	3
1	6	6	6	1	2	11.8	2	2	43.5714	156.429	1.4	30	15.3061	2	8	1	0	1
1	6	8	5	1	2	12	3	3	20	159.286	1.63	50	18.8189	2	8	0	0	1
1	7	4	0	1	2	12.7	3	3	10	162.143	1.6	50	19.5312	2	8	2	0	1
1	8	6	13	2	2	13.7	4	2	20	167.714	1.53	44	18.7962	2	8	4	0	1
1	7	3	2	1	2	12.3	4	4	51.4286	168.571	1.562	62.1	25.4524	1	8	7	1	1
1	6	1	12	1	2	11.8	3	3	4.28571	170	1.57	51	20.6905	2	8	10	1	1
1	7	1	20	1	2	13	3	2	162.857	193	1.65	50	18.3655	2	8	6	1	1
1	7	3	9	1	2	12.4	3	3	20	183.429	1.63	43	16.1843	2	8	3	0	1
1	7	5	3	1	2	12.3	3	3	60	190	1.58	49	19.6283	2	8	2	0	1
1	6	3	5	1	2	11.2	3	4	50	191.429	1.52	49	21.2084	1	8	5	0	1
1	6	7	11	1	2	11.3	2	2	25.7143	192.857	1.52	36	15.5817	2	8	0	0	1
1	7	7	6	1	2	12.9	2	2	34.2857	193.571	1.53	51	21.7865	2	8	3	0	1
1	8	2	12	2	2	13.7	3	3	7.14286	194.286	1.657	53.8	19.5946	2	8	1	0	1
1	6	1	6	1	2	11.8	3	4	162.857	197.857	1.66	55	19.9594	2	8	2	0	1
1	6	1	19	1	2	11	4	4	17.1429	201.429	1.61	50	19.2894	2	8	0	0	1
1	8	2	13	2	2	14.8	3	3	8.57143	204.286	1.534	49.6	21.0781	2	8	1	0	3
1	8	1	16	2	2	13.6	3	3	4.28571	226.429	1.568	56.3	22.899	1	8	3	0	1
1	6	1	9	1	2	11.7	4	4	12.8571	207.143	1.59	48	18.9866	2	8	3	0	1
1	6	6	12	1	2	11.3	3	1	21.4286	207.143	1.48	37	16.8919	2	8	4	0	1
1	8	7	8	2	2	13.5	3	3	51.4286	209.286	1.6	51	19.9219	2	8	4	0	1
1	6	4	24	1	2	11.7	3	3	60	210	1.63	67	25.2174	1	8	7	1	1
1	7	2	11	1	2	12.3	3	3	60	290.714	1.62	47	17.9089	2	8	3	0	1
1	7	6	5	1	2	12.4	3	3	18.5714	213.571	1.63	56	21.0772	2	8	2	0	1
1	8	6	12	2	2	13.6	3	3	21.4286	215	1.52	39	16.8802	2	8	5	0	1
1	8	2	11	2	2	13.6	2	2	4.28571	216.429	1.629	59	22.2336	2	8	2	0	1
1	9	2	5	2	2	14.8	4	4	6.42857	217.143	1.435	49.7	24.1353	1	8	4	0	3
1	6	1	6	1	2	12	3	3	8.57143	219.714	1.54	32	13.493	2	8	2	0	1
1	7	1	4	2	2	13.1	3	3	11.4286	221.429	1.69	67	23.4586	1	8	4	0	1
1	8	5	8	2	2	13.4	2	3	4.28571	222.143	1.66	90	32.6608	1	8	7	1	1
1	9	2	7	2	2	14.2	4	4	17.1429	222.857	1.656	54.4	19.8371	2	8	0	0	3
1	8	6	14	2	2	13.5	3	3	8.57143	223.571	1.59	51	20.1733	2	8	1	0	1
1	7	6	9	1	2	12.3	3	3	34.2857	226.429	1.6	53	20.7031	2	8	5	0	1
1	7	5	10	1	2	12.2	3	3	64.2857	227.143	1.6	40	15.625	2	8	6	1	1
1	8	2	10	2	2	13.5	3	3	0	227.143	1.63	60	22.5827	2	8	2	0	1
1	8	6	10	2	2	13.9	3	3	28.5714	235	1.58	48	19.2277	2	8	4	0	1
1	7	1	6	1	2	12.6	3	3	124.286	238.571	1.59	48	18.9866	2	8	3	0	1
1	6	8	16	1	2	11.4	3	3	8.57143	241.429	1.48	39	17.805	2	8	2	0	1
1	6	3	16	1	2	11.5	3	3	34.2857	245.714	1.57	48	19.4734	2	8	0	0	1
1	6	3	19	1	2	11.9	3	3	35.7143	245.714	1.5	41	18.2222	2	8	3	0	1
1	7	4	18	1	2	12.4	1	1	22.8571	263.571	1.584	50	19.9278	2	8	4	0	1
1	6	3	8	1	2	12.1	3	3	24.2857	248.571	1.58	36	14.4208	2	8	1	0	1
1	9	6	4	2	2	15	3	3	2.85714	248.571	1.61	50	19.2894	2	8	4	0	3
1	7	3	4	1	2	12.7	4	4	60	251.429	1.56	46.3	19.0253	2	8	8	1	1
1	7	1	1	2	2	13.1	3	3	21.4286	255.714	1.68	52	18.424	2	8	0	0	1
1	7	3	13	2	2	13.1	2	1	97.1429	257.143	1.6	58.4	22.8125	1	8	3	0	1
1	8	1	7	2	2	13.8	3	3	8.57143	257.143	1.575	56.5	22.7765	1	8	7	1	1
1	7	6	2	2	2	13.1	3	3	25.7143	262.857	1.56	57	23.4221	1	8	3	0	1
1	6	1	5	1	2	11.4	3	3	21.4286	267.857	1.65	47	17.2635	2	8	2	0	1
1	7	5	29	1	2	12.4	3	3	8.57143	269.286	1.59	43	17.0088	2	8	1	0	1
1	7	1	19	1	2	12.3	3	3	51.4286	270	1.67	48	17.2111	2	8	6	1	1
1	6	4	16	1	2	11.8	3	3	45	270.714	1.532	60.9	25.9478	1	8	3	0	1
1	6	7	8	1	2	11.9	3	3	25.7143	274.286	1.51	34	14.9116	2	8	1	0	1
1	9	6	10	2	2	14.4	3	3	92.8571	300	1.53	48	20.5049	2	8	1	0	3
1	8	7	6	2	2	13.9	3	3	0	279.286	1.69	71	24.8591	1	8	2	0	1
1	7	4	0.54	1	2	12.5	3	3	34.2857	280	1.62	47	17.9089	2	8	8	1	1
1	7	1	11	1	2	12.5	1	1	81.4286	281.429	1.63	50	18.8189	2	8	3	0	1
1	8	3	6	2	2	14.1	3	3	34.2857	281.429	1.59	45	17.7999	2	8	3	0	3
1	8	2	10	2	2	13.9	2	3	6.85714	282	1.593	46.9	18.4817	2	8	6	1	1
1	8	7	7	2	2	13.9	3	3	214.286	284.286	1.66	42	15.2417	2	8	5	0	1
1	9	6	25	2	2	14.9	3	3	85.7143	284.286	1.64	54	20.0773	2	8	2	0	3
1	7	2	20	1	2	12.5	3	3	90	285.714	1.59	57	22.5466	1	8	2	0	1
1	7	7	5	1	2	12.9	2	1	42.8571	291.714	1.62	63	24.0055	1	8	3	0	1
1	6	4	23	1	2	11.2	3	3	55.7143	292.143	1.46	42	19.7035	2	8	3	0	1
1	6	1	2	1	2	11.7	3	3	40.7143	295.714	1.6	46	17.9687	2	8	4	0	1
1	6	1	10	1	2	11.6	3	3	25.7143	299.286	1.47	36	16.6597	2	8	6	1	1
1	8	5	3	2	2	13.8	3	2	0	302.857	1.64	44	16.3593	2	8	3	0	1
1	7	5	23	1	2	12.8	3	3	120	307.857	1.59	49	19.3821	2	8	0	0	1
1	7	3	16	1	2	13	3	3	62.1429	305	1.66	60	21.7738	2	8	2	0	1
1	7	1	5	1	2	12.9	3	3	42.8571	313.571	1.58	49	19.6283	2	8	6	1	1
1	7	6	15	2	2	13.1	3	3	68.5714	307.143	1.68	43	15.2353	2	8	2	0	1
1	7	5	19	1	2	12.2	3	3	0	308.571	1.6	56	21.875	1	8	6	1	1
1	7	3	1	1	2	12.5	3	3	0	310.714	1.541	50.5	21.266	2	8	0	0	1
1	7	5	6	1	2	12.5	3	3	8.57143	312.857	1.63	54	20.3244	2	8	1	0	1
1	7	1	3	1	2	12.3	3	3	31.4286	325.714	1.6	45	17.5781	2	8	9	1	1
1	8	2	15	2	2	14.1	3	3	0	316.429	1.583	42.4	16.9201	2	8	3	0	3
1	6	8	20	1	2	11.2	3	3	17.1429	317.857	1.46	32	15.0122	2	8	2	0	1
1	8	2	3	2	2	14	3	3	51.4286	318.714	1.61	49	18.9036	2	8	2	0	3
1	8	3	52	2	2	13.8	4	4	57.1429	319.286	1.65	50	18.3655	2	8	1	0	1
1	7	6	16	1	2	12.6	4	3	52.8571	320	1.59	42	16.6133	2	8	4	0	1
1	9	1	2	2	2	14.7	4	4	37.1429	320	1.64	41	15.2439	2	8	4	0	3
1	7	4	11	1	2	12.7	3	3	38.5714	320.714	1.582	38.2	15.2634	2	8	4	0	1
1	8	4	2	2	2	13.9	3	3	51.4286	322.286	1.553	56.1	23.2605	1	8	12	1	1
1	9	2	14	2	2	14.9	4	4	42.8571	323.571	1.58	49	19.6283	2	8	4	0	3
1	7	2	13	1	2	12.4	3	3	51.4286	368.571	1.55	39	16.2331	2	8	5	0	1
1	7	2	4	1	2	12.5	3	3	47.1429	325	1.52	47	20.3428	2	8	2	0	1
1	7	5	2	1	2	12.8	3	3	45	327.143	1.55	48	19.9792	2	8	6	1	1
1	7	2	10	1	2	12.7	1	2	38.5714	328.571	1.61	51	19.6752	2	8	5	0	1
1	7	4	8	1	2	12.3	3	3	8.57143	330	1.51	39	17.1045	2	8	2	0	1
1	7	6	6	1	2	12.4	3	3	18.5714	360.714	1.64	49	18.2183	2	8	3	0	1
1	8	1	15	2	2	13.3	3	3	31.4286	334.286	1.578	41.5	16.6661	2	8	2	0	1
1	9	6	3	2	2	14.9	3	3	60	334.286	1.67	65	23.3067	1	8	2	0	3
1	7	5	18	1	2	12.8	3	2	5.57143	335.429	1.57	46	18.662	2	8	4	0	1
1	6	1	15	1	2	12.1	3	3	66	335.857	1.6	45	17.5781	2	8	0	0	1
1	7	1	14	1	2	12.6	2	3	150	338.571	1.62	37	14.0985	2	8	0	0	1
1	7	5	8	1	2	12.2	3	3	12.8571	342.857	1.55	45	18.7305	2	8	3	0	1
1	8	1	2	2	2	13.3	3	3	25.7143	341.429	1.57	44.5	18.0535	2	8	3	0	1
1	8	2	23	2	2	13.2	3	3	128.571	342.857	1.635	51.9	19.4148	2	8	4	0	1
1	7	1	8	1	2	13	3	3	1.42857	343.571	1.53	39	16.6603	2	8	4	0	1
1	8	7	10	2	2	13.8	3	3	60	345	1.605	60	23.2917	1	8	0	0	1
1	7	3	10	2	2	13.1	3	3	0	347.143	1.591	47.5	18.7652	2	8	4	0	1
1	8	7	4	2	2	14	3	3	0	348.571	1.68	61	21.6128	2	8	4	0	3
1	6	4	10	1	2	12.2	3	3	4.28571	350	1.59	41	16.2177	2	8	1	0	1
1	7	1	15	1	2	12.5	3	2	25.7143	370	1.6	54	21.0937	2	8	7	1	1
1	8	2	14	2	2	13.6	3	3	0	352.143	1.64	65	24.1672	1	8	4	0	1
1	7	2	15	1	2	12.8	3	3	0	488.571	1.63	43	16.1843	2	8	5	0	1
1	7	1	18	1	2	12.4	4	4	31.4286	354.286	1.58	60	24.0346	1	8	5	0	1
1	7	1	13	1	2	12.6	3	3	10	354.286	1.61	35	13.5026	2	8	2	0	1
1	7	4	12	1	2	12.3	3	3	111.429	357.857	1.64	46	17.1029	2	8	4	0	1
1	7	1	13	1	2	12.8	2	2	131.429	411.429	1.53	40	17.0874	2	8	3	0	1
1	6	7	13	1	2	12	3	3	27.1429	360	1.55	43	17.898	2	8	1	0	1
1	7	1	11	1	2	12.7	3	3	120	360	1.71	49	16.7573	2	8	3	0	1
1	7	4	4	1	2	12.2	2	3	150	387.286	1.632	48.2	18.097	2	8	10	1	1
1	7	2	19	1	2	12.6	3	3	47.1429	367.857	1.67	78	27.968	1	8	3	0	1
1	7	2	8	1	2	12.8	3	3	60	432.143	1.71	55	18.8092	2	8	2	0	1
1	6	8	11	1	2	11.7	3	3	124.286	372.857	1.56	39	16.0256	2	8	0	0	1
1	8	6	5	2	2	13.3	3	3	75	374.286	1.56	59	24.2439	1	8	5	0	1
1	6	7	6	1	2	11.4	4	4	55.7143	375	1.63	62	23.3355	1	8	5	0	1
1	7	2	18	1	2	12.5	3	3	94.2857	445.714	1.59	49	19.3821	2	8	5	0	1
1	9	5	4	2	2	14.3	3	2	300	378.571	1.71	61	20.8611	2	8	0	0	3
1	7	3	14	1	2	12.2	3	3	45	386.429	1.64	41	15.2439	2	8	6	1	1
1	6	1	7	1	2	11.9	3	3	4.28571	386.857	1.5	33	14.6667	2	8	1	0	1
1	9	4	3	2	2	14.8	3	3	10.7143	407.143	1.61	55	21.2183	2	8	0	0	3
1	7	3	11	1	2	12.3	4	4	37.1429	400.714	1.69	48	16.8061	2	8	7	1	1
1	6	1	10	1	2	11.2	4	3	24.2857	405.714	1.52	59	25.5367	1	8	3	0	1
1	8	3	12	2	2	13.5	3	3	51.4286	432.857	1.575	53	21.3656	2	8	8	1	1
1	7	2	6	1	2	12.4	3	3	25.7143	411.429	1.64	41	15.2439	2	8	8	1	1
1	7	2	7	1	2	12.2	3	3	46.4286	415.714	1.56	45	18.4911	2	8	1	0	1
1	7	5	5	1	2	12.8	3	3	0	458.571	1.6	58	22.6562	1	8	2	0	1
1	7	1	7	1	2	12.6	3	3	19.2857	420	1.51	32	14.0345	2	8	8	1	1
1	6	1	18	1	2	11.7	4	4	47.1429	420	1.69	60	21.0077	2	8	6	1	1
1	7	3	13	1	2	12.3	4	3	77.1429	421.429	1.53	57	24.3496	1	8	4	0	1
1	7	1	16	1	2	12.4	3	3	94.2857	424.286	1.6	60	23.4375	1	8	2	0	1
1	9	4	10	2	2	14.9	3	2	21.4286	428.571	1.62	47	17.9089	2	8	3	0	3
1	9	2	13	2	2	13.9	3	3	42.8571	432.857	1.7	63	21.7993	2	8	5	0	1
1	8	6	11	2	2	13.9	2	3	120	440	1.65	53	19.4674	2	8	3	0	1
1	9	2	18	2	2	14.1	2	3	42.8571	442.857	1.604	48.9	19.0064	2	8	3	0	3
1	7	1	5	1	2	13	3	3	34.2857	446.429	1.59	41	16.2177	2	8	1	0	1
1	8	2	1	2	2	13.5	3	3	25.7143	447.857	1.587	41.4	16.4379	2	8	2	0	1
1	6	4	2	1	2	12	3	2	4	497.857	1.458	38.8	18.2523	2	8	3	0	1
1	8	5	12	2	2	13.3	4	4	74.2857	461.429	1.52	67	28.9993	1	8	2	0	1
1	6	4	15	1	2	11.4	3	2	72.8571	514.286	1.59	38	15.0311	2	8	5	0	1
1	9	2	6	2	2	14.6	3	3	0	505.714	1.61	42	16.2031	2	8	6	1	3
1	7	5	4	1	2	12.8	4	3	22.8571	465.714	1.58	58	23.2335	1	8	5	0	1
1	6	4	4	1	2	11.2	3	3	64.2857	466.429	1.56	50	20.5457	1	8	1	0	1
1	7	1	2	2	2	13.1	3	3	12.8571	473.571	1.62	72	27.4348	1	8	6	1	1
1	6	8	18	1	2	11.4	3	3	48.5714	474.286	1.59	54	21.3599	1	8	7	1	1
1	7	1	10	1	2	12.3	2	2	45.7143	480	1.49	54	24.3232	1	8	6	1	1
1	7	2	9	1	2	12.3	4	4	0	480	1.53	53	22.6409	1	8	8	1	1
1	6	4	13	1	2	12.1	3	3	27.8571	485.714	1.59	55	21.7555	1	8	2	0	1
1	7	6	11	1	2	12.3	3	3	18.5714	501.429	1.61	72	27.7767	1	8	4	0	1
1	7	1	12	1	2	12.6	3	3	210	505.714	1.69	69	24.1588	1	8	1	0	1
1	6	3	17	1	2	12.1	3	3	121.429	507.143	1.54	37	15.6013	2	8	2	0	1
1	8	2	12	2	2	13.4	3	3	0	508.571	1.71	55	18.8092	2	8	5	0	1
1	7	3	9	1	2	12.9	3	3	77.1429	528.571	1.603	61.8	24.0504	1	8	4	0	1
1	6	6	9	1	2	11.4	1	1	4.28571	524	1.58	40	16.0231	2	8	2	0	1
1	8	1	14	2	2	13.8	3	3	42.8571	538.571	1.555	43	17.7831	2	8	0	0	1
1	7	4	12	1	2	12.7	3	3	60	540	1.584	39.9	15.9024	2	8	5	0	1
1	6	4	2	1	2	11.4	3	3	40	545.714	1.47	41	18.9736	2	8	3	0	1
1	7	3	15	1	2	12.3	3	2	34.2857	550	1.5	40	17.7778	2	8	1	0	1
1	6	8	15	1	2	11.5	3	3	128.571	563.143	1.54	44	18.5529	2	8	9	1	1
1	8	5	11	2	2	13.6	4	4	5.14286	560	1.515	59	25.7055	1	8	4	0	1
1	8	2	19	2	2	13.9	4	4	90	744.286	1.606	60	23.2627	1	8	1	0	1
1	7	4	5	1	2	12.6	3	3	46.4286	625.714	1.678	80.5	28.5899	1	8	0	0	1
1	8	2	9	2	2	13.5	3	3	0	570	1.6	47	18.3594	2	8	5	0	1
1	7	6	13	1	2	12.2	2	2	102.857	682.143	1.53	48	20.5049	2	8	2	0	1
1	6	4	14	1	2	12	3	3	0	583.571	1.54	36	15.1796	2	8	0	0	1
1	7	4	2	1	2	12.2	3	3	51.4286	584.286	1.55	48.6	20.2289	2	8	3	0	1
1	6	8	9	1	2	11.8	3	3	102.857	587.857	1.61	51	19.6752	2	8	4	0	1
1	7	4	19	2	2	13.1	3	2	43.5714	745.714	1.631	66.7	25.0737	1	8	6	1	1
1	8	2	16	2	2	14	3	3	51.4286	600.714	1.655	43.4	15.8451	2	8	5	0	3
1	7	1	2	1	2	12.6	3	3	20	602.857	1.53	38	16.2331	2	8	4	0	1
1	8	1	1	2	2	14	2	3	80	604.286	1.595	71	27.9085	1	8	3	0	3
1	8	1	11	2	2	14.1	3	3	81.4286	610	1.629	56	21.1031	2	8	5	0	3
1	8	1	15	2	2	13.2	3	3	210	612.143	1.715	51	17.3397	2	8	1	0	1
1	7	7	2	2	2	13.1	3	3	188.571	614.286	1.63	73	27.4756	1	8	5	0	1
1	7	5	22	1	2	12.3	3	3	25.7143	614.714	1.59	68	26.8977	1	8	6	1	1
1	7	3	11	1	2	12.5	3	2	165.714	655	1.624	55.2	20.9299	2	8	4	0	1
1	7	4	1	2	2	13.2	3	3	28.5714	629.286	1.72	58	19.6052	2	8	8	1	1
1	7	3	17	1	2	12.3	2	2	42.8571	630	1.504	61.2	27.0555	1	8	5	0	1
1	8	4	6	2	2	13.2	2	3	27.1429	661.429	1.626	72.2	27.3084	1	8	7	1	1
1	7	5	12	1	2	12.2	3	3	12.8571	677.143	1.65	46	16.8962	2	8	4	0	1
1	7	2	9	1	2	12.6	3	3	10	681.429	1.6	56	21.875	2	8	8	1	1
1	8	7	12	2	2	13.5	3	3	128.571	690	1.685	52	18.3149	2	8	4	0	1
1	8	7	1	2	2	13.9	3	3	197.143	771.429	1.73	58	19.3792	2	8	3	0	1
1	8	5	6	2	2	14.2	4	4	85.7143	707.143	1.65	47	17.2635	2	8	3	0	3
1	8	1	9	2	2	13.3	3	3	120	740	1.573	46.2	18.6717	2	8	0	0	1
1	7	5	16	1	2	12.5	3	3	40	741.429	1.58	48	19.2277	2	8	6	1	1
1	7	4	21	1	2	12.3	3	3	38.5714	827.857	1.594	63.4	24.9524	1	8	2	0	1
1	9	4	3	2	2	14.5	2	1	0	775.714	1.66	55	19.9594	2	8	2	0	3
1	8	1	12	2	2	13.2	3	3	20	788.571	1.641	57.2	21.2412	2	8	6	1	1
1	7	3	6	1	2	12.7	2	2	35.4286	891.429	1.604	48.6	18.8898	2	8	4	0	1
1	9	2	1	2	2	14.4	2	2	17.1429	887.143	1.564	45.9	18.7646	2	8	4	0	3
1	7	7	3	2	2	13.1	3	3	42.8571	860	1.6	56	21.875	2	8	5	0	1
1	9	2	10	2	2	14.7	2	4	38.5714	874.286	1.525	42.5	18.2747	2	8	6	1	3
1	6	6	7	1	2	12.1	2	1	22.8571	928.571	1.61	51	19.6752	2	8	4	0	1
1	6	4	17	1	2	11.7	3	3	17.1429	172.857	1.51	36	15.7888	2	8.5	4	0	1
1	6	1	7	1	2	11.3	3	3	49.2857	205.714	1.48	34	15.5223	2	8.5	3	0	1
1	6	4	11	1	2	12	3	3	85.7143	234.286	1.46	34	15.9505	2	8.5	2	0	1
1	6	1	17	1	2	11.8	3	4	42.8571	238.286	1.5	32	14.2222	2	8.5	5	0	1
1	8	2	9	2	2	13.5	3	3	47.1429	242.143	1.64	37	13.7567	2	8.5	5	0	1
1	6	4	19	1	2	11.7	3	3	81.4286	252.143	1.62	40	15.2416	2	8.5	3	0	1
1	7	5	15	1	2	12.3	3	3	25.7143	335.714	1.48	35	15.9788	2	8.5	1	0	1
1	6	4	15	1	2	11.3	3	2	62.1429	265.714	1.613	54.2	20.832	1	8.5	2	0	1
1	6	4	6	1	2	11.8	2	2	68.5714	266.429	1.571	48.5	19.6512	2	8.5	5	0	1
1	6	4	8	1	2	11.5	3	3	17.1429	268.571	1.46	28	13.1357	2	8.5	2	0	1
1	8	7	17	2	2	13.9	3	3	85.7143	268.571	1.68	57	20.1956	2	8.5	2	0	1
1	7	5	14	1	2	12.5	3	3	8.57143	280	1.6	60	23.4375	1	8.5	3	0	1
1	6	4	14	1	2	11.9	3	2	15	370.714	1.544	52.4	21.9805	1	8.5	3	0	1
1	8	2	5	2	2	13.2	3	3	12.8571	291.429	1.616	44.6	17.0786	2	8.5	5	0	1
1	6	8	7	1	2	11.9	3	3	111.429	319.286	1.63	50	18.8189	2	8.5	5	0	1
1	8	2	20	2	2	14.2	3	3	77.1429	320	1.657	55.7	20.2866	2	8.5	3	0	3
1	6	8	1	1	2	12.1	3	3	77.1429	349.286	1.59	46	18.1955	2	8.5	0	0	1
1	6	8	14	1	2	11.6	3	3	44.2857	585	1.51	37	16.2274	2	8.5	2	0	1
1	7	5	7	1	2	12.9	3	3	60	480.714	1.54	47	19.8178	2	8.5	11	1	1
1	6	1	11	1	2	11.4	3	3	74.2857	527.143	1.55	43	17.898	2	8.5	1	0	1
1	8	1	12	2	2	14	3	3	180	532.143	1.545	43	18.0141	2	8.5	1	0	3
1	6	4	18	1	2	11.8	3	3	20	560.714	1.483	32.2	14.6411	2	8.5	7	1	1
1	7	1	6	1	2	13	3	3	0	636.429	1.7	46.5	16.09	2	8.5	5	0	1
1	6	1	20	1	2	12	3	3	0	438.571	1.68	41	14.5266	2	8.75	3	0	1
1	7	1	4	1	2	12.2	3	3	45.7143	10.7143	1.6	50	19.5312	2	9	7	1	3
1	7	4	16	1	2	12.5	3	3	135.714	116.429	1.697	58.7	20.3833	2	9	3	0	3
1	7	4	20	2	2	13.1	3	3	34.2857	142.857	1.508	43.4	19.0848	2	9	5	0	3
1	7	2	5	1	2	12.2	3	2	34.2857	163.571	1.56	44	18.0802	2	9	2	0	3
1	7	4	13	1	2	12.6	3	3	17.1429	172.857	1.462	43.2	20.2111	2	9	7	1	3
1	7	3	6	1	2	12.7	3	3	60	175	1.66	43	15.6046	2	9	2	0	3
1	6	7	4	1	2	11.5	3	3	85.7143	225.714	1.5	37	16.4444	2	9	0	0	3
1	6	6	1	1	2	12.1	4	4	95.7143	197.857	1.63	57	21.4536	2	9	3	0	3
1	7	7	1	2	2	13.2	2	2	0	203.571	1.63	67	25.2174	1	9	2	0	3
1	7	4	9	1	2	12.3	3	3	22.8571	253.571	1.55	54	22.4766	1	9	0	0	3
1	6	4	7	1	2	11.5	3	2	111.429	254.286	1.473	45.5	20.9704	2	9	0	0	3
1	6	3	6	1	2	11.4	4	4	17.1429	302.143	1.54	41	17.2879	2	9	0	0	3
1	7	7	12	1	2	12.3	3	3	60	265.714	1.59	41	16.2177	2	9	2	0	3
1	6	8	2	1	2	12.1	3	3	34.2857	266.429	1.46	45	21.1109	2	9	3	0	3
1	7	1	21	1	2	12.2	2	3	102.857	268.571	1.54	39	16.4446	2	9	1	0	3
1	6	6	5	1	2	12	2	3	72.8571	280	1.69	76	26.6097	1	9	5	0	3
1	8	4	9	2	2	14	3	3	0	282.857	1.6	54.4	21.25	2	9	1	0	3
1	6	8	13	1	2	11.6	3	3	12.8571	298.571	1.59	42	16.6133	2	9	0	0	3
1	6	3	3	1	2	11.7	3	3	28.5714	311.429	1.55	42	17.4818	2	9	3	0	3
1	6	8	22	1	2	11.2	3	3	30	302.143	1.48	32	14.6092	2	9	0	0	3
1	6	7	5	1	2	11.9	3	3	85.7143	360.714	1.62	57	21.7193	1	9	0	0	3
1	6	1	1	1	2	11.6	3	3	5.71429	310.714	1.65	50	18.3655	2	9	1	0	3
1	8	1	9	2	2	13.4	3	3	77.1429	327.143	1.625	51	19.3136	2	9	3	0	3
1	6	4	12	1	2	11.6	3	3	14.2857	314.286	1.6	43	16.7969	2	9	0	0	3
1	8	2	3	2	2	13.4	3	3	94.2857	327.143	1.639	46.8	17.4216	2	9	8	1	3
1	7	1	15	1	2	12.2	3	3	34.2857	333.571	1.61	50	19.2894	2	9	4	0	3
1	7	1	20	1	2	12.3	4	4	57.1429	339.286	1.63	47	17.6898	2	9	3	0	3
1	6	4	16	1	2	11.4	3	3	110	352.857	1.48	34	15.5223	2	9	5	0	3
1	7	1	24	1	2	13	3	3	17.1429	358.571	1.68	58	20.5499	2	9	8	1	3
1	7	4	6	1	2	12.4	4	2	0	374.286	1.459	29.9	14.0463	2	9	4	0	3
1	7	4	7	1	2	12.6	3	3	20	403.571	1.66	49	17.782	2	9	0	0	3
1	8	6	3	2	2	13.2	3	3	120	411.429	1.6	44	17.1875	2	9	0	0	3
1	7	3	18	1	2	12.7	3	3	180	378.571	1.536	37.4	15.8522	2	9	0	0	3
1	6	8	21	1	2	11.2	3	3	32.8571	385.714	1.52	38	16.4474	2	9	0	0	3
1	7	1	22	1	2	12.2	2	3	17.1429	388.571	1.63	41	15.4315	2	9	3	0	3
1	6	1	4	1	2	11.4	3	3	34.2857	404.286	1.44	39	18.8079	2	9	2	0	3
1	7	6	1	1	2	12.8	2	1	34.2857	406.429	1.56	79	32.4622	1	9	3	0	3
1	6	1	9	1	2	11.2	3	3	40	501.429	1.39	29	15.0096	2	9	3	0	3
1	7	3	12	1	2	12.8	2	2	30	412.143	1.486	37.2	16.8463	2	9	4	0	3
1	6	4	20	1	2	11.5	3	3	39.2857	417.857	1.53	47	20.0777	2	9	0	0	3
1	6	4	6	1	2	11.8	3	3	109.286	442.143	1.58	40	16.0231	2	9	1	0	3
1	6	8	19	1	2	11.3	3	3	128.571	428.429	1.44	33	15.9144	2	9	6	1	3
1	9	6	9	2	2	15	3	3	85.7143	465.714	1.69	58	20.3074	2	9	0	0	3
1	7	4	15	1	2	12.7	1	2	51.4286	432.857	1.47	35.7	16.5209	2	9	4	0	3
1	6	3	7	1	2	11.3	2	3	85.7143	491.429	1.46	31	14.5431	2	9	3	0	3
1	8	1	13	2	2	14.1	2	2	154.286	441.429	1.58	51	20.4294	2	9	4	0	3
1	7	5	13	1	2	12.5	3	3	2.14286	457.143	1.47	43	19.8991	2	9	7	1	3
1	8	6	7	2	2	13.3	3	3	30	448.571	1.68	59	20.9042	2	9	1	0	3
1	8	3	3	2	2	13.3	3	3	45.7143	454.286	1.64	55	20.4491	2	9	5	0	3
1	6	1	8	1	2	11.5	3	4	17.1429	463.286	1.61	51	19.6752	2	9	0	0	3
1	6	7	1	1	2	11.9	3	4	25.7143	504.286	1.62	36	13.7174	2	9	0	0	3
1	8	3	1	2	2	14.1	3	4	21.4286	484.286	1.535	43	18.2495	2	9	5	0	3
1	6	6	8	1	2	11.2	3	3	35.7143	498.571	1.51	40	17.5431	2	9	2	0	3
1	7	4	3	1	2	12.7	2	2	10.2857	503	1.557	50.7	20.9137	2	9	6	1	3
1	7	1	18	1	2	12.4	3	3	34.2857	546.429	1.69	48	16.8061	2	9	3	0	3
1	6	1	3	1	2	12	2	2	248.571	515.714	1.58	41	16.4237	2	9	6	1	3
1	6	4	3	1	2	11.7	1	1	62.8571	580	1.584	43.4	17.2973	2	9	2	0	3
1	6	4	18	1	2	11.4	2	3	21.4286	612.857	1.64	58	21.5645	1	9	2	0	3
1	7	4	5	1	2	12.8	3	3	34.2857	600	1.54	41	17.2879	2	9	2	0	3
1	6	1	13	1	2	11.4	3	3	31.4286	672.143	1.57	37	15.0108	2	9	3	0	3
1	9	4	11	2	2	14.8	1	1	8.57143	607.143	1.57	64	25.9645	1	9	3	0	3
1	6	4	21	1	2	11.2	3	3	60	627.143	1.44	41	19.7724	2	9	2	0	3
[truncated: 20 more rows]

## Sheet: Samples in regression analyses
School_Type	Grade	Class	ID	NSF Age Group	gender	age	Farther Education	Mother Education	MVPA	SED	Height	Weight	BMI	Weight Status	Sleep Quality	Sleep Quality Scores	Sleep duration	sleep duration
0	3	5	23	1	1	8.6	1	1	0	333	1.275	24.8	15.2557	1	1	1	9	2
0	3	6	21	1	1	8.6	4	4	11.4286	333	1.2	21	14.5833	1	1	4	9	2
0	5	2	17	1	1	10.5	1	3	20	333	1.45	61.8	29.3936	2	1	5	9	2
0	3	6	25	1	1	8.6	4	4	0	20.1429	1.34	26.7	14.8697	1	0	6	9	2
0	3	6	22	1	1	8.3	3	3	2.14286	34.2857	1.275	25.9	15.9323	1	1	4	9	2
0	3	1	30	1	1	8.4	3	1	42.8571	58.5714	1.385	45.5	23.7198	2	1	3	9	2
0	4	3	4	1	1	11	4	4	180	77.1429	1.37	42.5	22.6437	2	1	0	9	2
0	5	3	22	1	1	10.2	2	2	62.1429	114.857	1.45	48.2	22.9251	2	1	1	9	2
0	4	3	23	1	1	9.5	4	4	10	85.7143	1.365	40.4	21.6828	2	1	2	9	2
0	4	2	19	1	1	9.6	3	3	197.143	123.143	1.325	26.3	14.9804	1	1	1	9	2
0	3	5	22	1	1	9	4	4	8.85714	104.143	1.46	48.3	22.659	2	1	5	9	2
0	3	5	20	1	1	8.2	3	3	147.143	101.286	1.435	45.9	22.2899	2	1	0	9	2
0	5	2	27	1	1	11	1	1	0	94.2857	1.535	41	17.4007	1	1	4	9	2
0	5	2	21	1	1	11	3	1	68.5714	188.571	1.3	28.1	16.6272	1	1	5	9	2
0	3	5	29	1	1	8.6	1	1	26.7143	111.429	1.325	27.8	15.8348	1	1	4	9	2
0	4	2	4	1	1	9	4	4	7.42857	147.143	1.455	36.5	17.2412	1	1	1	9	2
0	3	3	2	1	1	9	2	1	120	123.143	1.29	28.8	17.3067	1	1	5	9	2
0	3	1	24	1	1	8.9	4	4	75.7143	128.571	1.415	42.5	21.2264	2	1	0	9	2
0	5	6	11	1	1	10.3	3	3	50	139.857	1.51	45.9	20.1307	2	1	3	9	2
0	3	3	29	1	1	9	1	1	120	133.571	1.36	30	16.2197	1	1	2	9	2
0	4	2	16	1	1	10	3	2	270	165	1.295	29.4	17.531	1	1	3	9	2
0	3	4	17	1	1	10	3	3	137.143	135	1.41	47.6	23.9425	2	1	0	9	2
0	3	4	14	1	1	9	2	2	222.857	138.571	1.4	42.6	21.7347	2	1	4	9	2
0	5	4	6	1	1	11	3	3	145.714	142	1.4	32	16.3265	1	1	2	9	2
0	4	3	9	1	1	10	1	1	0	151.286	1.38	41.2	21.6341	2	1	0	9	2
0	4	3	7	1	1	10	4	4	124.286	193.571	1.41	38.8	19.5161	2	1	4	9	2
0	5	3	5	1	1	11	4	4	5	156.429	1.35	25	13.7174	1	0	7	9	2
0	4	1	15	1	1	10	2	2	142.857	157.571	1.5	50	22.2222	2	1	2	9	2
0	3	6	15	1	1	8.6	4	4	1.42857	162.714	1.275	25	15.3787	1	1	3	9	2
0	4	3	16	1	1	10	2	1	85.7143	165.714	1.32	27	15.4959	1	1	1	9	2
0	5	4	33	1	1	10	3	3	65	176.429	1.52	56	24.2382	2	1	0	9	2
0	5	3	19	1	1	11	4	4	145.714	265.714	1.495	47.7	21.342	2	1	1	9	2
0	3	6	30	1	1	8.7	4	4	5.71429	181.429	1.36	29.8	16.1116	1	1	3	9	2
0	5	5	27	1	1	10.6	4	4	17.1429	220.714	1.565	61.9	25.2733	2	1	3	9	2
0	4	2	1	1	1	10	1	1	72.8571	185.714	1.327	28.9	16.4118	1	1	2	9	2
0	4	5	27	1	1	9.6	4	4	64.2857	187.143	1.34	34	18.9352	1	1	3	9	2
0	3	1	29	1	1	8.8	3	3	31.4286	248.571	1.47	53	24.5268	2	1	4	9	2
0	5	2	23	1	1	11	3	2	37.1429	200	1.46	36.4	17.0764	1	0	8	9	2
0	5	3	28	1	1	10.8	3	3	0	195	1.555	57.1	23.6143	2	1	4	9	2
0	3	4	6	1	1	10	3	3	137.143	209.143	1.29	32	19.2296	1	0	6	9	2
0	4	2	27	1	1	9.7	3	3	2.85714	233.571	1.375	37.7	19.9405	2	1	4	9	2
0	3	3	13	1	1	9	1	1	137.143	226.571	1.435	37.8	18.3564	1	0	9	9	2
0	4	5	25	1	1	9.4	4	4	0	205.714	1.42	31.1	15.4235	1	1	1	9	2
0	4	2	14	1	1	9.6	2	2	51.4286	209.286	1.335	34.4	19.3017	2	1	4	9	2
0	4	4	1	1	1	10	3	3	105	217.143	1.36	30.1	16.2738	1	1	3	9	2
0	3	5	30	1	1	8.2	3	3	0	255.857	1.39	37	19.1501	2	1	3	9	2
0	3	6	32	1	1	8.8	1	1	0	230	1.43	28	13.6926	1	1	2	9	2
0	4	1	14	1	1	9	3	3	150	221.429	1.38	30.6	16.0681	1	1	4	9	2
0	3	3	8	1	1	10	1	1	137.143	257.143	1.335	34	19.0773	1	1	4	9	2
0	5	4	35	1	1	11	3	3	120	222.857	1.5	39.9	17.7333	1	1	0	9	2
0	3	1	27	1	1	8.9	3	3	40	224.143	1.385	44	22.9379	2	1	2	9	2
0	4	6	30	1	1	9.3	3	3	0	241.429	1.335	25	14.0274	1	1	1	9	2
0	5	3	13	1	1	11	3	3	100	225.857	1.435	32.6	15.8312	1	1	1	9	2
0	3	3	12	1	1	9	2	1	25.7143	240	1.35	29.3	16.0768	1	1	3	9	2
0	5	4	22	1	1	11	4	4	12.8571	267.857	1.53	47.6	20.3341	1	1	3	9	2
0	4	6	26	1	1	9.2	4	4	112.857	234.286	1.485	53.8	24.3966	2	1	3	9	2
0	5	6	10	1	1	10.2	4	4	23.5714	237.143	1.42	32.6	16.1674	1	1	4	9	2
0	3	2	15	1	1	9	1	3	137.143	290.857	1.45	40	19.025	2	1	1	9	2
0	5	1	2	1	1	12	3	3	51.4286	237.857	1.47	60.7	28.0901	2	0	11	9	2
0	4	2	20	1	1	9.7	3	3	120	242.429	1.37	31.8	16.9428	1	1	4	9	2
0	3	5	26	1	1	8.4	3	2	36	242.714	1.29	30.1	18.0879	2	1	4	9	2
0	5	3	20	1	1	10.9	3	3	0	242.857	1.585	70.7	28.1424	2	1	4	9	2
0	5	5	28	1	1	10.8	3	3	85.7143	244.286	1.44	46.8	22.5694	2	1	3	9	2
0	5	1	11	1	1	11	3	2	21.4286	287.857	1.54	64.4	27.1547	2	1	3	9	2
0	4	3	14	1	1	9	1	1	111.429	248.571	1.405	31.4	15.9066	1	1	2	9	2
0	4	4	28	1	1	9.7	3	3	12.8571	249.429	1.35	30.2	16.5706	1	1	4	9	2
0	5	1	17	1	1	10.9	4	4	104	250.857	1.62	58.7	22.367	2	1	5	9	2
0	5	1	27	1	1	11	4	2	7.14286	251.429	1.565	49.6	20.2513	1	1	2	9	2
0	4	3	11	1	1	9	1	3	42.8571	252.143	1.386	29	15.0963	1	1	4	9	2
0	5	3	17	1	1	10.7	3	3	5.71429	252.857	1.385	35.7	18.611	1	1	2	9	2
0	4	3	2	1	1	9	4	4	77.1429	252.857	1.537	36	15.2389	1	1	0	9	2
0	3	6	20	1	1	8.2	3	3	0	300	1.41	34	17.1018	1	1	3	9	2
0	5	2	26	1	1	11	1	1	51.4286	261.286	1.43	35.6	17.4092	1	1	5	9	2
0	5	3	7	1	1	11	3	3	60	262.571	1.41	35.2	17.7053	1	1	3	9	2
0	4	3	30	1	1	9.8	3	3	21.4286	263.143	1.435	40.1	19.4733	2	1	5	9	2
0	5	2	33	1	1	10	2	2	137.571	272.143	1.487	46.7	21.1201	2	1	5	9	2
0	3	5	24	1	1	8.6	2	2	0	300.714	1.325	28	15.9487	1	1	1	9	2
0	5	3	18	1	1	10	4	4	94.2857	317.143	1.435	30	14.5686	1	1	2	9	2
0	3	6	23	1	1	8.8	3	3	0	265.714	1.385	35	18.246	2	0	6	9	2
0	4	4	23	1	1	9.4	1	1	72.8571	267.857	1.34	31	17.2644	1	1	1	9	2
0	4	5	21	1	1	9.2	3	3	25	271.429	1.47	44.6	20.6395	2	1	4	9	2
0	5	3	14	1	1	11	3	3	0	271.429	1.486	40.2	18.2049	1	1	4	9	2
0	4	4	6	1	1	9	4	4	5.85714	300	1.335	33.4	18.7406	2	1	2	9	2
0	3	1	31	1	1	8.7	3	3	19.2857	285.571	1.395	28.6	14.6966	1	1	3	9	2
0	4	6	27	1	1	10.1	4	3	42.8571	282.857	1.385	29.7	15.4831	1	1	1	9	2
0	4	2	2	1	1	10	4	4	300	277.857	1.235	26.7	17.5056	1	1	0	9	2
0	4	2	33	1	1	9.3	3	3	25.7143	280.714	1.375	36.1	19.0942	2	1	2	9	2
0	4	2	25	1	1	9.2	2	3	51.4286	282.857	1.335	30.4	17.0573	1	1	3	9	2
0	5	2	29	1	1	11	4	2	0	283.571	1.4	30.7	15.6633	1	1	4	9	2
0	4	2	9	1	1	9.6	3	3	204.286	284.286	1.46	42.2	19.7973	2	1	4	9	2
0	5	6	7	1	1	11.2	3	3	8.57143	291.429	1.405	33.2	16.8184	1	1	5	9	2
0	4	1	28	1	1	10	1	1	205.714	311.429	1.35	36	19.7531	2	1	0	9	2
0	3	1	19	1	1	8.5	3	3	34.2857	295.714	1.325	41	23.3535	2	0	9	9	2
0	5	2	28	1	1	10.2	3	3	45	297.571	1.55	68.4	28.4703	2	1	2	9	2
0	4	1	30	1	1	9.3	2	3	71.4286	308.571	1.385	42.5	22.1559	2	0	7	9	2
0	4	3	3	1	1	10	2	1	177.143	312.857	1.35	29.1	15.9671	1	1	5	9	2
0	5	2	20	1	1	11	2	3	0	314.286	1.45	39.5	18.7872	1	0	7	9	2
0	5	5	26	1	1	10.2	3	3	27.8571	351.429	1.565	46.4	18.9448	1	1	2	9	2
0	3	4	2	1	1	9	4	4	137.143	339.286	1.24	24	15.6087	1	1	5	9	2
0	5	1	27	1	1	10.3	3	3	25.7143	357.857	1.6	63.5	24.8047	2	1	0	9	2
0	3	4	9	1	1	9	2	3	60	437.143	1.37	44.1	23.4962	2	1	4	9	2
0	4	1	12	1	1	9	4	4	51.4286	345	1.472	51	23.5372	2	1	3	9	2
0	5	1	35	1	1	11	1	1	25	330.714	1.45	41	19.5006	1	1	3	9	2
0	5	1	26	1	1	11	3	3	51.4286	351.429	1.47	29.7	13.7443	1	1	0	9	2
0	5	4	28	1	1	10	3	3	82	334.286	1.44	42.9	20.6887	2	1	2	9	2
0	5	4	18	1	1	10.6	3	3	52.8571	484.286	1.4	38.6	19.6939	1	0	8	9	2
0	4	4	10	1	1	10	2	2	55.7143	338.571	1.39	26.6	13.7674	1	0	6	9	2
0	5	2	19	1	1	10.4	2	3	10.7143	340	1.41	29.5	14.8383	1	1	3	9	2
0	3	1	21	1	1	9.1	4	4	22.8571	342.857	1.45	36	17.1225	1	1	4	9	2
0	4	5	29	1	1	9.9	3	3	42.8571	348.571	1.35	25	13.7174	1	1	3	9	2
0	4	3	17	1	1	10	3	3	25	351.429	1.34	25.1	13.9786	1	1	3	9	2
0	4	2	6	1	1	10.1	4	3	162.857	352.286	1.42	32.6	16.1674	1	1	2	9	2
0	4	1	9	1	1	9	3	3	107.143	356.429	1.4	42.2	21.5306	2	1	0	9	2
0	5	1	21	1	1	11	2	2	90	360	1.56	61.1	25.1068	2	1	3	9	2
0	3	3	5	1	1	9	4	4	128.571	440.143	1.33	28.3	15.9986	1	1	3	9	2
0	4	4	12	1	1	9	2	3	180	369.571	1.34	28	15.5937	1	1	3	9	2
0	3	4	11	1	1	9	2	3	137.143	422.286	1.355	44.8	24.4005	2	0	6	9	2
0	4	6	28	1	1	9.4	3	3	12	385	1.38	32.4	17.0132	1	1	1	9	2
0	3	2	12	1	1	8	3	3	137.143	385.714	1.37	38	20.2462	2	1	4	9	2
0	4	1	27	1	1	10.1	4	4	20	390	1.545	46.4	19.4384	1	1	2	9	2
0	4	6	20	1	1	10	3	3	24.2857	393.571	1.39	30	15.5271	1	0	10	9	2
0	4	6	31	1	1	9.4	3	3	0	395.714	1.415	30.1	15.0333	1	1	4	9	2
0	4	1	16	1	1	10	3	3	40	407.143	1.41	37.8	19.0131	1	0	8	9	2
0	5	2	36	1	1	10	1	1	51.4286	408.571	1.51	59.5	26.0953	2	1	5	9	2
0	4	3	33	1	1	9.7	3	3	39.2857	411.429	1.435	47.7	23.1641	2	1	1	9	2
0	4	3	1	1	1	11	3	3	239.286	415.143	1.387	25.4	13.2032	1	1	2	9	2
0	4	6	23	1	1	9.7	4	4	55.7143	460	1.485	39.9	18.0934	1	1	2	9	2
0	4	3	10	1	1	10	4	3	42.8571	442.857	1.386	39.2	20.4061	2	1	2	9	2
0	4	6	24	1	1	9.2	4	4	0	421.429	1.39	32.5	16.8211	1	0	7	9	2
0	4	4	29	1	1	9.6	4	3	175.714	421.857	1.5	39	17.3333	1	1	4	9	2
0	4	6	17	1	1	9.8	4	3	17.1429	430.714	1.385	36.5	19.028	2	1	2	9	2
0	4	2	42	1	1	10	2	2	107.143	452.857	1.53	43.5	18.5826	1	1	1	9	2
0	4	1	18	1	1	9	3	3	42.8571	442.857	1.49	55.6	25.0439	2	1	2	9	2
0	5	1	32	1	1	10.4	3	3	4.28571	451.429	1.5	44	19.5556	2	0	6	9	2
0	3	6	18	1	1	8.2	3	3	50	452.857	1.355	35.2	19.1719	2	0	7	9	2
0	4	4	27	1	1	9.6	3	3	81.4286	514.286	1.48	37.3	17.0289	1	1	4	9	2
0	5	1	24	1	1	10.6	4	4	38.5714	458.571	1.5	40	17.7778	1	1	4	9	2
0	3	5	14	1	1	8.4	4	4	70.2857	463.143	1.27	23	14.26	1	1	2	9	2
0	5	6	3	1	1	10.7	3	3	11.4286	512.857	1.45	42	19.9762	1	1	3	9	2
0	4	2	17	1	1	9.6	3	2	62.8571	496.571	1.395	31.3	16.0841	1	1	4	9	2
0	4	6	19	1	1	9.5	3	2	90	498.143	1.37	23.8	12.6805	1	1	1	9	2
0	4	2	26	1	1	9.4	3	3	6.42857	505.714	1.465	39.9	18.5908	2	1	1	9	2
0	4	2	10	1	1	9.5	1	2	100	528.571	1.385	36.3	18.9237	1	1	2	9	2
0	5	6	15	1	1	10.5	4	4	20.7143	525	1.32	33.8	19.3985	1	0	8	9	2
0	3	2	16	1	1	10	1	2	34.2857	642.857	1.5	39.2	17.4222	1	1	0	9	2
0	5	1	26	1	1	11	3	3	8.57143	531.429	1.51	51	22.3674	2	1	5	9	2
0	4	5	20	1	1	9.8	3	3	75.7143	560	1.36	29.7	16.0575	1	1	1	9	2
0	5	3	25	1	1	10.6	1	1	77.1429	531.429	1.495	35.2	15.7493	1	1	2	9	2
0	4	1	29	1	1	10	1	1	360	677.143	1.53	32	13.67	1	1	1	9	2
0	5	3	20	1	1	11	1	1	137.143	545.714	1.59	49.8	19.6986	1	1	1	9	2
0	4	2	14	1	1	9	2	1	0	548.571	1.425	56.2	27.6762	2	0	9	9	2
0	5	1	30	1	1	10.5	3	3	60	561.429	1.52	41	17.7458	1	1	4	9	2
0	4	4	7	1	1	10	4	4	62.8571	694.286	1.5	64.6	28.7111	2	1	2	9	2
0	4	2	5	1	1	9	3	3	21.4286	660	1.376	32.8	17.3236	1	1	2	9	2
0	5	1	25	1	1	11.1	3	3	19.2857	582.857	1.47	37	17.1225	1	1	4	9	2
0	4	1	9	1	1	10	4	4	0	623.571	1.45	40	19.025	1	1	4	9	2
0	5	5	18	1	1	10.2	3	3	51.4286	661.429	1.365	34.9	18.731	1	1	5	9	2
0	4	1	13	1	1	10	3	3	51.4286	597.143	1.45	30	14.2687	1	1	0	9	2
0	3	3	10	1	1	10	4	1	42.8571	625.714	1.37	38.7	20.6191	2	1	5	9	2
0	4	3	3	1	1	9	3	3	94.2857	632.857	1.45	45.5	21.6409	2	1	2	9	2
0	4	2	24	1	1	9.9	2	3	81.4286	634.857	1.455	42.1	19.8864	2	1	2	9	2
0	4	4	2	1	1	9	4	4	25.7143	741.429	1.43	43.5	21.2724	2	1	2	9	2
0	4	4	24	1	1	9.7	3	2	0	652.714	1.37	30	15.9838	1	1	5	9	2
0	5	6	2	1	1	10.3	3	2	14.2857	682.857	1.425	42.5	20.9295	2	1	5	9	2
0	4	1	24	1	1	10	3	3	124.286	717.143	1.51	55	24.1217	2	1	1	9	2
0	5	5	24	1	1	10.8	2	2	21.4286	735.143	1.4	36.4	18.5714	1	1	5	9	2
0	5	4	32	1	1	12	3	3	205.714	775.714	1.53	57	24.3496	2	1	2	9	2
0	3	3	11	1	1	9	3	3	120	788.571	1.365	35.2	18.892	2	1	2	9	2
0	4	3	8	1	1	11	2	3	60	830	1.36	30	16.2197	1	1	4	9	2
0	4	4	32	1	1	9.3	3	3	103.143	960	1.42	45	22.317	2	0	7	9	2
0	4	3	6	1	1	11	1	1	184	960	1.4	30	15.3061	1	1	1	9	2
0	3	4	15	1	1	9	2	2	137.143	608.571	1.44	47.4	22.8588	2	1	3	9.3	2
0	5	2	13	1	1	10	3	3	38.5714	230.714	1.56	61	25.0657	2	1	1	9.45	2
0	5	1	15	1	1	11	3	2	0	218.571	1.57	57.3	23.2464	2	1	2	9.5	2
0	5	2	7	1	1	10	2	2	127.143	347.143	1.45	39.1	18.5969	1	1	1	9.5	2
0	5	2	3	1	1	11	3	3	114.286	478.714	1.45	52.2	24.8276	2	1	4	9.5	2
0	4	1	34	1	1	10.1	3	3	85.7143	512.143	1.465	35.3	16.4475	1	1	5	9.5	2
0	4	2	29	1	1	9.5	3	3	64.2857	711.429	1.375	32.8	17.3488	1	1	5	9.5	2
0	3	5	32	1	1	8.3	3	3	25.7143	58.5714	1.335	39.8	22.3316	2	1	3	10	2
0	4	1	5	1	1	10	4	4	25	50	1.45	44.6	21.2128	2	1	0	10	2
0	3	5	27	1	1	9.1	4	4	0	58.8571	1.37	30.3	16.1436	1	0	9	10	2
0	5	4	12	1	1	11	4	4	35.4286	60	1.41	36	18.1077	1	1	1	10	2
0	4	2	7	1	1	11	3	3	115.714	85.7143	1.505	52.4	23.1344	2	1	0	10	2
0	5	2	30	1	1	11	4	4	2.14286	112.143	1.52	44.5	19.2607	1	1	3	10	2
0	3	3	1	1	1	8	4	4	111.429	140.143	1.29	26.2	15.7442	1	1	3	10	2
0	4	1	26	1	1	9.6	3	3	36.5714	174.286	1.39	41.8	21.6345	2	1	1	10	2
0	5	3	22	1	1	10	4	4	27.1429	137.143	1.37	31.5	16.783	1	1	0	10	2
0	4	1	19	1	1	9	1	1	60	137.143	1.32	41	23.5308	2	1	0	10	2
0	3	1	28	1	1	9	3	3	31.4286	147.143	1.375	37.4	19.7818	2	1	2	10	2
0	5	1	8	1	1	11	2	2	62.8571	151.429	1.37	29.8	15.8772	1	1	1	10	2
0	5	1	31	1	1	10	4	4	102.857	152.571	1.475	43.5	19.9943	2	1	1	10	2
0	5	1	24	1	1	11	2	2	50	155	1.53	69	29.4758	2	1	0	10	2
0	3	6	16	1	1	8.3	1	2	0	198.571	1.31	26.4	15.3837	1	1	2	10	2
0	4	2	4	1	1	9.6	2	2	260	180	1.355	26.6	14.4878	1	1	2	10	2
0	5	6	9	1	1	10.6	4	4	5.71429	167.143	1.48	38.1	17.3941	1	1	2	10	2
0	4	4	9	1	1	9	4	4	0	167.143	1.425	41.6	20.4863	2	1	1	10	2
0	4	2	6	1	1	9	2	2	34.2857	195.714	1.413	31.3	15.6769	1	1	1	10	2
0	5	3	6	1	1	11	3	3	128.571	182	1.38	27.2	14.2827	1	1	2	10	2
0	4	1	20	1	1	10	3	3	103.571	205.429	1.49	46.9	21.1252	2	1	2	10	2
0	4	1	25	1	1	9.2	3	3	28.7143	183.143	1.425	51.9	25.5586	2	1	3	10	2
0	3	2	10	1	1	9	3	3	137.143	216	1.35	25	13.7174	1	1	2	10	2
0	5	1	28	1	1	11	2	1	102.857	196.429	1.485	42.5	19.2724	1	1	1	10	2
0	5	6	12	1	1	10.4	3	3	0	244.286	1.56	43	17.6693	1	0	6	10	2
0	5	3	4	1	1	11	2	1	42.8571	235.857	1.332	31.2	17.5852	1	1	1	10	2
0	4	1	20	1	1	9.6	3	3	77.1429	217.143	1.415	32.4	16.182	1	1	5	10	2
0	4	1	10	1	1	9	3	3	41.4286	219.286	1.34	33.1	18.4339	1	1	4	10	2
0	5	3	2	1	1	10	4	4	102.857	222.857	1.75	79	25.7959	2	0	9	10	2
0	3	3	7	1	1	10	4	4	137.143	305.714	1.34	27.9	15.538	1	0	9	10	2
0	4	1	12	1	1	10	4	3	102.857	235.143	1.55	42	17.4818	1	1	0	10	2
0	4	1	17	1	1	9	4	1	39.2857	237	1.4	30.2	15.4082	1	1	1	10	2
0	4	3	18	1	1	11	3	3	154.286	237.143	1.543	49.7	20.8749	2	1	3	10	2
0	4	1	13	1	1	10	2	2	34.2857	241.429	1.48	57.7	26.3422	2	1	1	10	2
0	4	3	13	1	1	10	4	4	50.7143	293.571	1.39	33.6	17.3904	1	1	0	10	2
0	5	2	21	1	1	11	4	4	25.7143	247.857	1.31	25.6	14.9175	1	1	1	10	2
0	4	2	30	1	1	9.6	3	3	77.1429	251.857	1.41	36.4	18.3089	1	1	3	10	2
0	5	3	5	1	1	10	2	2	0	257.143	1.3	28.7	16.9822	1	1	0	10	2
0	5	5	29	1	1	11	4	4	0	417.143	1.495	45	20.134	1	1	0	10	2
0	4	2	28	1	1	9.6	4	4	68.5714	262.857	1.425	41.7	20.5355	2	1	3	10	2
0	5	2	32	1	1	11	2	2	51.4286	274.143	1.35	26.4	14.4856	1	0	10	10	2
0	3	4	4	1	1	9	1	1	137.143	274.286	1.32	32.7	18.7672	2	1	1	10	2
0	5	2	35	1	1	11	1	1	51.4286	274.286	1.52	48	20.7756	2	0	6	10	2
0	4	3	6	1	1	10	2	1	51.4286	362.857	1.4	37.2	18.9796	1	1	2	10	2
0	3	5	21	1	1	8.9	4	4	60.2857	334.286	1.37	30.4	16.1969	1	1	2	10	2
0	3	4	18	1	1	10	4	4	137.143	282.857	1.45	45.6	21.6885	2	1	2	10	2
0	4	6	21	1	1	9.3	4	4	51.4286	312.857	1.485	55.6	25.2128	2	1	2	10	2
0	4	3	16	1	1	9	4	4	274.286	287.143	1.43	30.4	14.8663	1	1	1	10	2
0	3	4	7	1	1	8	4	4	162.857	385.714	1.36	31.7	17.1388	1	1	2	10	2
0	5	3	3	1	1	11	4	4	60	291.429	1.52	35	15.1489	1	1	0	10	2
0	5	6	13	1	1	10.8	3	3	44.2857	355.143	1.43	33	16.1377	1	1	5	10	2
0	3	4	16	1	1	9	4	4	137.143	311.429	1.42	50	24.7967	2	1	1	10	2
0	3	2	13	1	1	10	3	3	137.143	413.571	1.44	38.2	18.4221	1	1	4	10	2
0	4	5	18	1	1	10.1	3	3	14.5714	310.714	1.44	36	17.3611	1	1	4	10	2
0	4	4	17	1	1	9.5	1	2	8.57143	306	1.27	25.5	15.81	1	1	2	10	2
0	4	1	21	1	1	9.7	3	3	40	311.286	1.435	34.5	16.7539	1	1	1	10	2
0	4	4	20	1	1	9.3	3	3	27.1429	342.143	1.34	25.2	14.0343	1	1	3	10	2
0	4	1	2	1	1	9	4	3	94.2857	320	1.37	29.8	15.8772	1	1	1	10	2
0	5	2	19	1	1	11	1	2	100.714	365	1.65	65.4	24.022	2	1	3	10	2
0	3	5	31	1	1	8.3	4	4	41.4286	332.857	1.275	25.3	15.5632	1	1	1	10	2
0	4	3	14	1	1	9	2	1	248.571	424.286	1.486	30.6	13.8575	1	1	1	10	2
0	4	3	8	1	1	9	1	1	154.286	417.143	1.447	34	16.2383	1	1	4	10	2
0	3	4	12	1	1	10	4	4	137.143	377.143	1.39	35.6	18.4255	1	1	0	10	2
0	4	3	25	1	1	9.2	4	4	110	394.286	1.405	29.4	14.8934	1	0	7	10	2
0	4	4	25	1	1	9.3	4	4	170	395.143	1.405	48	24.3158	2	1	2	10	2
0	4	5	33	1	1	9.5	4	4	16.5714	408.571	1.42	31	15.3739	1	1	2	10	2
0	4	1	27	1	1	10	3	1	44.2857	460	1.43	40	19.5609	2	0	6	10	2
0	4	3	19	1	1	10.1	4	4	145	417.143	1.41	27.9	14.0335	1	1	2	10	2
0	4	2	41	1	1	9.5	3	3	34.2857	960	1.36	33	17.8417	1	1	3	10	2
0	4	3	18	1	1	10	3	3	17.1429	574.286	1.41	40.1	20.17	2	1	0	10	2
0	4	2	3	1	1	9	2	2	141.143	461	1.386	33.2	17.2827	1	1	2	10	2
0	4	1	11	1	1	9	3	3	252.857	461.857	1.48	45	20.5442	2	1	4	10	2
0	4	1	8	1	1	11	2	1	67.1429	472	1.41	52	26.1556	2	1	5	10	2
0	3	3	6	1	1	8	4	4	120	535	1.32	25.7	14.7498	1	1	1	10	2
0	3	3	4	1	1	8	4	4	137.143	480	1.325	44.2	25.1762	2	1	4	10	2
0	4	6	18	1	1	9.2	3	3	36.4286	489.571	1.37	27.9	14.8649	1	1	2	10	2
0	5	2	24	1	1	10	3	3	205.714	497.143	1.47	38.1	17.6315	1	1	4	10	2
0	4	1	11	1	1	9	3	3	51.4286	531.429	1.45	48.1	22.8775	2	1	2	10	2
0	4	3	28	1	1	9.9	4	4	0	508	1.42	33	16.3658	1	1	3	10	2
0	5	1	33	1	1	10	2	1	10.7143	508.571	1.46	47.9	22.4714	2	1	5	10	2
0	4	3	12	1	1	9	2	1	102.857	531.429	1.384	32.4	16.915	1	1	1	10	2
0	4	1	4	1	1	10	3	3	131	548.571	1.43	48.2	23.5708	2	1	1	10	2
0	4	3	18	1	1	10	1	1	25.7143	577.143	1.355	39	21.2415	2	1	4	10	2
0	5	2	22	1	1	11	1	1	102.857	640	1.52	51.2	22.1607	2	1	3	10	2
0	4	4	11	1	1	11	2	1	30.7143	797.143	1.336	26	14.5667	1	1	5	10	2
0	5	6	6	1	1	10.4	3	4	21.4286	672.857	1.42	42.1	20.8788	2	1	3	10	2
0	5	2	28	1	1	10	1	4	0	711.429	1.47	50	23.1385	2	0	9	10	2
0	4	4	8	1	1	10	4	1	26.4286	742.857	1.44	48.9	23.5822	2	1	4	10	2
0	4	1	28	1	1	9.3	4	4	94.2857	761.429	1.33	34.3	19.3906	2	1	4	10	2
0	5	5	23	1	1	11.1	3	3	27	960	1.505	42.6	18.8077	1	1	3	10	2
0	5	3	34	1	1	12	4	4	77.1429	960	1.505	49.5	21.8541	2	1	1	10	2
0	4	1	1	1	1	11	3	3	360	685.714	1.58	48	19.2277	1	1	0	10.5	2
0	3	4	8	1	1	9	3	3	137.143	154	1.34	37.6	20.9401	2	1	1	11	2
0	4	6	33	1	1	9.9	3	3	180	194.429	1.53	32.9	14.0544	1	1	1	11	2
0	3	4	3	1	1	9	1	1	137.143	239.571	1.29	23.3	14.0016	1	1	1	11	2
0	5	1	5	1	1	12	2	3	42.1429	253.714	1.41	32.6	16.3976	1	1	4	11	2
0	4	1	19	1	1	10.1	2	1	49.2857	252.857	1.405	47.7	24.1638	2	1	0	11	2
0	5	4	13	1	1	11	3	2	162.857	326.857	1.435	36	17.4823	1	0	6	11	2
0	4	2	18	1	1	10	2	3	55.7143	482.143	1.435	30.2	14.6657	1	1	0	11	2
0	5	1	20	1	1	11	1	1	144.286	449	1.42	37.5	18.5975	1	1	5	11	2
0	5	6	4	1	1	10.3	4	4	0	704.286	1.375	24.8	13.1174	1	1	0	11	2
0	3	1	32	1	1	8.3	4	4	3.57143	333	1.335	27.6	15.4863	1	1	3	7	1
0	3	5	17	1	1	8.7	4	4	0	333	1.475	44	20.2241	2	1	1	7	1
0	4	5	32	1	1	9.9	4	4	0	333	1.445	38.7	18.5343	1	0	7	7	1
0	5	4	34	1	1	11	1	1	68.5714	24.8571	1.47	37	17.1225	1	0	9	7	1
0	4	4	14	1	1	10	1	1	147	81.4286	1.32	30.8	17.6768	1	1	5	7	1
0	4	2	13	1	1	10	1	3	114	94	1.538	73.7	31.1569	2	1	3	7	1
0	4	5	34	1	1	9.9	4	4	34.2857	104.286	1.47	39.2	18.1406	1	0	6	7	1
0	4	6	32	1	1	10.1	4	4	13.5714	152.143	1.39	30.9	15.993	1	1	4	7	1
0	3	1	23	1	1	8.4	4	4	21.4286	154.286	1.41	32	16.0958	1	1	2	7	1
0	5	4	10	1	1	10	1	1	17.4286	170.9	1.44	42.7	20.5922	2	0	6	7	1
0	4	5	30	1	1	9.7	3	3	154.286	212.857	1.665	69.8	25.1783	2	0	7	7	1
0	5	1	22	1	1	10.5	3	3	0	192.857	1.52	55	23.8054	2	0	6	7	1
0	4	5	26	1	1	10	2	2	35.7143	201.429	1.58	51	20.4294	2	0	9	7	1
0	5	5	21	1	1	10.2	3	3	171.429	300	1.415	37.1	18.5294	1	0	7	7	1
0	5	1	28	1	1	10.5	1	4	0	211.429	1.36	52	28.1142	2	0	6	7	1
0	5	3	16	1	1	10.4	4	4	10.2857	219.286	1.395	31.3	16.0841	1	0	9	7	1
0	3	1	22	1	1	8.9	3	3	17.1429	230.714	1.335	36.8	20.6483	2	1	3	7	1
0	4	1	29	1	1	9.6	4	4	26	240.714	1.455	51.9	24.5155	2	1	5	7	1
0	5	1	20	1	1	10.8	4	4	4.28571	244.714	1.505	43.5	19.2051	1	1	5	7	1
0	5	1	18	1	1	10.7	3	4	23.2857	245	1.45	35	16.6468	1	0	9	7	1
0	4	3	5	1	1	9	3	3	80	284	1.48	52	23.74	2	0	7	7	1
0	4	1	17	1	1	9.9	3	3	17.1429	281.429	1.31	26.9	15.6751	1	0	8	7	1
0	5	2	12	1	1	10	2	2	128.571	282.857	1.56	64.1	26.3396	2	1	4	7	1
0	3	1	18	1	1	9.1	3	3	42.8571	291.429	1.45	45	21.4031	2	1	4	7	1
0	3	1	26	1	1	8.9	4	4	9.28571	338.571	1.43	36.9	18.0449	1	1	3	7	1
0	4	4	21	1	1	8.9	3	3	0	319.286	1.275	24.2	14.8866	1	0	7	7	1
0	3	3	9	1	1	9	4	4	137.143	364.429	1.3	25.4	15.0296	1	1	4	7	1
0	5	4	20	1	1	10.3	2	2	47.4286	353.286	1.46	35.1	16.4665	1	0	6	7	1
0	4	4	19	1	1	9.8	1	1	25.7143	367.143	1.515	53.6	23.3528	2	0	6	7	1
0	3	5	19	1	1	8.8	3	3	50	421.429	1.4	48.4	24.6939	2	1	3	7	1
0	5	5	22	1	1	11.1	3	3	117.143	452.857	1.48	31	14.1527	1	0	7	7	1
0	5	3	9	1	1	10	2	2	51.4286	522.143	1.374	38.7	20.4992	2	0	6	7	1
0	4	3	5	1	1	9	4	4	102.857	494.286	1.27	25	15.5	1	0	8	7	1
0	4	3	24	1	1	9.3	4	4	30	531.429	1.5	64.9	28.8444	2	0	9	7	1
0	4	3	26	1	1	9.6	3	3	42.8571	537.143	1.36	33.4	18.058	1	0	7	7	1
0	5	4	29	1	1	10.7	2	2	64.2857	573.714	1.505	41.3	18.2338	1	0	6	7	1
0	5	1	23	1	1	11	3	3	64.2857	621.429	1.5	48.8	21.6889	2	1	3	7	1
0	5	3	3	1	1	10	2	1	42.8571	710.714	1.43	40.1	19.6098	2	0	9	7	1
0	3	3	3	1	1	9	4	2	257.143	844.571	1.3	29.8	17.6331	1	0	12	7	1
0	3	6	27	1	1	8.5	3	3	308.571	925.714	1.42	39.5	19.5894	2	1	4	7	1
0	3	3	17	1	1	10	1	1	222.857	891.429	1.43	46.2	22.5928	2	0	12	7	1
0	4	4	4	1	1	10	3	2	210	850	1.5	37	16.4444	1	0	9	7.4	1
0	5	5	19	1	1	10.2	3	3	10.7143	105.286	1.39	31.3	16.2	1	0	7	7.5	1
0	5	2	25	1	1	10.5	4	4	60	270	1.495	37.5	16.7783	1	1	4	7.5	1
0	5	4	19	1	1	10.7	3	2	51.4286	312.857	1.415	44	21.9756	2	1	3	7.5	1
0	4	4	26	1	1	9.7	3	3	128.571	333	1.5	53.7	23.8667	2	1	5	8	1
0	5	4	24	1	1	10.2	3	3	47.8571	333	1.445	45.9	21.9825	2	1	4	8	1
0	3	5	18	1	1	8.4	4	4	0	94.2857	1.355	28.6	15.5771	1	1	2	8	1
0	4	2	22	1	1	9.4	4	4	138	108.429	1.33	27.6	15.6029	1	0	11	8	1
0	5	1	6	1	1	11	4	4	102.857	165	1.45	44.7	21.2604	2	1	0	8	1
0	5	3	29	1	1	10.2	3	3	4.28571	108.571	1.335	36.8	20.6483	2	1	2	8	1
0	5	6	1	1	1	10	3	3	51.4286	110	1.395	32.5	16.7007	1	1	1	8	1
0	4	5	19	1	1	10	3	3	15.7143	114.286	1.445	41.5	19.8752	2	1	5	8	1
0	5	4	26	1	1	11	4	3	0	140	1.52	52	22.5069	2	1	2	8	1
0	3	3	19	1	1	9	3	3	120	143.571	1.45	35.6	16.9322	1	1	4	8	1
0	4	1	18	1	1	9.3	3	3	81.4286	137.143	1.43	48.9	23.9131	2	1	0	8	1
0	5	6	14	1	1	10.2	3	3	6.42857	139.286	1.32	24	13.7741	1	0	6	8	1
0	5	2	11	1	1	11	2	2	54.2857	178.571	1.62	69.6	26.5203	2	1	2	8	1
0	5	3	8	1	1	10	2	2	22.8571	174.286	1.384	28.3	14.7745	1	0	6	8	1
0	4	1	33	1	1	10	1	1	18.5714	165.714	1.305	30.3	17.7919	1	1	3	8	1
0	5	3	24	1	1	11	1	4	50	177.571	1.53	58	24.7768	2	0	6	8	1
0	4	3	29	1	1	9.3	2	3	81.4286	187.857	1.385	35.1	18.2982	1	1	3	8	1
0	5	1	22	1	1	10	4	4	25.7143	185.714	1.425	41.7	20.5355	2	1	0	8	1
0	4	4	18	1	1	9.7	1	1	68.5714	190	1.54	30	12.6497	1	1	4	8	1
0	4	5	28	1	1	9.8	4	3	0	212.286	1.38	32.1	16.8557	1	1	4	8	1
0	5	3	23	1	1	10.4	3	3	42.8571	214.286	1.455	35.3	16.6743	1	0	6	8	1
0	4	5	24	1	1	9.6	3	3	0	233.286	1.34	40.9	22.7779	2	1	3	8	1
0	3	2	9	1	1	9	4	4	137.143	241.429	1.36	25	13.5164	1	1	4	8	1
0	4	3	13	1	1	9	1	1	111.429	207.857	1.4	25.7	13.1122	1	1	4	8	1
0	3	1	33	1	1	8.7	3	3	21.4286	210.143	1.44	49.9	24.0644	2	1	3	8	1
0	5	4	27	1	1	10.8	3	3	27.8571	212.143	1.44	43.4	20.9298	2	1	2	8	1
0	3	5	25	1	1	9.1	1	1	150.714	213.571	1.42	41.9	20.7796	2	1	2	8	1
0	5	5	20	1	1	10.9	3	3	18.5714	218.571	1.515	51	22.22	2	1	2	8	1
0	3	6	19	1	1	8.7	4	4	12.8571	222.143	1.395	42	21.5825	2	1	0	8	1
0	5	3	21	1	1	11	2	2	30	222.857	1.47	37.5	17.3539	1	1	1	8	1
0	5	1	19	1	1	10.9	2	3	21.4286	226.429	1.46	40	18.7652	1	1	4	8	1
0	5	3	23	1	1	11	4	4	68.5714	227.857	1.39	46.6	24.1188	2	1	3	8	1
0	4	3	4	1	1	11	3	3	34.2857	229	1.5	47.5	21.1111	2	1	3	8	1
0	4	3	15	1	1	9	3	3	11.4286	231.429	1.39	35.7	18.4773	1	1	4	8	1
0	4	2	3	1	1	9.5	3	3	140.286	247.143	1.37	31.5	16.783	1	0	9	8	1
0	3	5	28	1	1	8.8	2	3	41.4286	238.571	1.45	35	16.6468	1	1	3	8	1
0	5	1	25	1	1	11	3	3	60	257.143	1.475	35.7	16.4091	1	1	1	8	1
0	5	4	30	1	1	11	1	3	107.143	365.714	1.417	46.9	23.3579	2	0	9	8	1
0	4	4	30	1	1	9.9	4	4	90	266.429	1.44	45	21.7014	2	1	4	8	1
0	5	2	4	1	1	10	3	1	111.429	308.571	1.57	43.3	17.5666	1	0	10	8	1
0	4	2	11	1	1	10	2	3	137.143	250.714	1.58	61.8	24.7556	2	1	4	8	1
0	4	2	9	1	1	9	3	3	57.1429	253.571	1.365	41.4	22.2195	2	1	1	8	1
0	5	4	9	1	1	10	1	1	0	264.286	1.51	42.9	18.815	1	1	2	8	1
0	3	2	1	1	1	8	4	4	137.143	274.286	1.3	25	14.7929	1	1	2	8	1
0	5	4	28	1	1	11	4	4	25.7143	275.714	1.47	38.8	17.9555	1	1	0	8	1
0	4	1	32	1	1	9.5	2	3	80	285.714	1.445	47.5	22.7488	2	1	3	8	1
0	5	4	23	1	1	11	3	3	17.1429	281.429	1.485	55	24.9408	2	1	3	8	1
0	4	1	4	1	1	9	3	3	94.2857	281.429	1.36	32	17.301	1	1	0	8	1
0	5	2	10	1	1	10	3	3	9	284.286	1.39	34.1	17.6492	1	1	2	8	1
0	5	2	24	1	1	10.7	3	3	0	285.714	1.47	33.5	15.5028	1	1	0	8	1
0	4	2	1	1	1	9.2	2	3	34.2857	308.571	1.42	40.9	20.2837	2	1	3	8	1
0	4	3	27	1	1	9.3	3	4	45.7143	299.286	1.395	45.9	23.5865	2	1	5	8	1
0	4	3	2	1	1	10	2	3	68.5714	304.286	1.37	42	22.3773	2	1	5	8	1
0	5	1	29	1	1	10.5	3	4	17.1429	305	1.57	53	21.5019	2	0	6	8	1
0	4	3	1	1	1	9	3	3	102.857	334.286	1.35	41.1	22.5514	2	1	1	8	1
0	4	2	11	1	1	9.8	4	4	145.714	331.429	1.325	30.5	17.3727	1	1	1	8	1
0	3	1	25	1	1	8.9	4	3	47.8571	362.857	1.5	47.2	20.9778	2	0	7	8	1
0	4	2	31	1	1	9.4	3	3	14.4286	381.429	1.42	44	21.8211	2	0	8	8	1
0	5	4	7	1	1	10	1	1	205.714	445	1.44	38.6	18.615	1	1	4	8	1
0	4	2	2	1	1	10	2	2	133.571	437.143	1.423	38.8	19.1612	1	1	0	8	1
0	4	1	8	1	1	10	3	4	4.28571	354.571	1.45	48.7	23.1629	2	1	1	8	1
0	4	2	19	1	1	9.5	4	3	17.1429	378.571	1.44	57.7	27.826	2	1	3	8	1
0	3	2	7	1	1	9	3	3	137.143	388	1.35	26	14.2661	1	1	1	8	1
0	4	2	16	1	1	10	4	4	197.143	365.857	1.435	35.5	17.2395	1	0	6	8	1
0	3	3	15	1	1	10	2	1	102.857	465.714	1.38	32.5	17.0657	1	1	1	8	1
0	5	3	1	1	1	11	4	4	0	378.571	1.451	40.9	19.4262	1	1	3	8	1
0	4	4	5	1	1	10	3	3	0	387.857	1.54	55.6	23.4441	2	1	4	8	1
0	5	1	4	1	1	10	4	4	42.8571	390	1.49	44.5	20.0441	2	1	3	8	1
0	3	5	16	1	1	8.5	3	3	42.8571	416.429	1.325	38.3	21.8156	2	1	3	8	1
0	4	3	22	1	1	9.8	2	2	52.8571	408.571	1.44	34.8	16.7824	1	0	7	8	1
0	3	3	18	1	1	9	3	2	188.571	515.714	1.41	34.2	17.2024	1	1	5	8	1
0	5	3	4	1	1	11	4	3	94.2857	455.714	1.4	28	14.2857	1	0	7	8	1
0	5	5	25	1	1	10.3	4	4	51.4286	419.286	1.535	53.8	22.8331	2	1	3	8	1
0	4	4	3	1	1	10	2	2	167.143	465.714	1.365	38.3	20.5558	2	1	1	8	1
0	5	4	30	1	1	11	3	3	102.857	429	1.505	53.9	23.7966	2	1	2	8	1
0	4	3	9	1	1	9	2	3	25.2857	454.286	1.35	36.4	19.9726	2	1	2	8	1
0	4	5	20	1	1	10	3	3	92.1429	458.571	1.51	30	13.1573	1	0	7	8	1
0	4	3	17	1	1	9.9	4	4	47.1429	490.286	1.365	33.7	18.0869	1	1	5	8	1
0	5	4	28	1	1	11	3	3	34.2857	502.857	1.44	47.2	22.7623	2	0	6	8	1
0	3	3	20	1	1	9	3	3	188.571	540	1.47	36	16.6597	1	1	5	8	1
0	4	3	20	1	1	9.6	4	4	14.2857	544.286	1.42	39	19.3414	2	0	6	8	1
0	4	2	5	1	1	10.1	1	2	115.714	507.143	1.44	29.6	14.2747	1	1	4	8	1
0	5	4	21	1	1	10.7	3	3	71.2857	514.286	1.53	43	18.369	1	0	8	8	1
0	5	5	30	1	1	10.6	3	2	66	573.571	1.49	52.8	23.7827	2	0	9	8	1
0	5	3	16	1	1	11	1	1	0	548.571	1.42	28.8	14.2829	1	1	1	8	1
0	4	6	25	1	1	9.5	3	2	144.286	618.571	1.385	30.7	16.0044	1	1	3	8	1
0	4	2	20	1	1	9.7	3	3	107.143	701.429	1.53	61.8	26.4001	2	1	3	8	1
0	3	6	24	1	1	8.8	3	3	137.143	706.286	1.345	30.2	16.6941	1	0	7	8	1
0	5	2	5	1	1	11	3	3	34.2857	684	1.54	66	27.8293	2	0	6	8	1
0	5	4	26	1	1	10.5	2	1	21.4286	960	1.425	55.2	27.1837	2	1	0	8	1
0	5	2	25	1	1	11	1	2	111.429	222.857	1.46	40	18.7652	1	0	6	8.5	1
0	4	3	31	1	1	9.7	1	3	38.5714	272.143	1.29	24.1	14.4823	1	1	3	8.5	1
0	4	1	15	1	1	10	3	3	90	315.714	1.36	28.6	15.4628	1	1	0	8.5	1
0	4	6	10	1	1	9.9	1	2	0	337.429	1.55	55.9	23.2674	2	1	0	8.5	1
0	3	5	15	1	1	9	3	3	141.429	347	1.275	25	15.3787	1	0	6	8.5	1
0	3	4	1	1	1	8	3	3	182.857	960	1.27	26.2	16.244	1	1	5	8.5	1
0	5	3	2	1	1	11	3	3	0	607.143	1.499	43.1	19.1811	1	1	2	8.5	1
0	4	6	9	1	1	9.2	2	3	17.1429	762.857	1.43	39.6	19.3653	2	1	3	8.5	1
0	5	6	5	1	1	10.3	4	4	0	342.857	1.42	34	16.8617	1	1	2	5	0
0	5	2	23	1	1	10.5	3	3	360	771.429	1.375	27.8	14.7041	1	0	6	5	0
0	3	2	6	1	1	9	4	4	137.143	50	1.3	26	15.3846	1	1	5	6	0
0	5	4	25	1	1	10.7	4	3	47.5	65.7143	1.565	66.3	27.0698	2	1	2	6	0
0	3	4	13	1	1	9	2	3	137.143	159.714	1.41	35.4	17.8059	1	0	7	6	0
0	3	6	26	1	1	9.1	4	4	21.4286	162.429	1.365	37.4	20.0727	2	0	6	6	0
0	3	6	29	1	1	8.2	4	4	0	182.714	1.324	37.4	21.3351	2	0	6	6	0
0	3	3	14	1	1	8	4	4	42.8571	206.857	1.4	31	15.8163	1	0	9	6	0
0	4	1	22	1	1	9.4	2	2	0	235.714	1.435	41.8	20.2989	2	0	9	6	0
0	5	1	12	1	1	12	3	3	87.1429	344.857	1.54	66	27.8293	2	1	4	6	0
0	3	6	17	1	1	8.9	3	3	55.7143	308.143	1.385	33	17.2034	1	0	10	6	0
0	3	2	4	1	1	8	1	3	137.143	315.714	1.4	34	17.3469	1	1	4	6	0
0	4	2	34	1	1	10	3	4	81.4286	666.429	1.38	30.5	16.0155	1	0	12	6	0
0	4	1	31	1	1	10	2	3	0	805.714	1.52	48.1	20.8189	2	0	9	6	0
0	4	4	33	1	1	9.4	3	3	28.5714	234.286	1.41	46	23.1377	2	0	7	6.5	0
1	6	1	67	1	1	11	3	3	141.429	29	1.69	71	24.8591	2	1	1	9	2
1	7	1	39	1	1	12.8	3	3	122.571	30	1.67	42	15.0597	1	1	3	9	2
1	6	4	69	1	1	11	3	2	50	34.2857	1.43	30	14.6706	1	1	3	9	2
1	6	4	62	1	1	11.5	3	3	40	77.1429	1.56	53	21.7784	2	1	0	9	2
1	7	7	60	1	1	12.6	3	3	0	92.8571	1.63	52	19.5717	1	1	3	9	2
1	7	2	52	1	1	12.2	3	3	81.4286	134.286	1.49	41	18.4676	1	1	2	9	2
1	6	7	68	1	1	12.1	3	4	15	301.429	1.6	53	20.7031	1	1	1	9	2
1	7	6	62	1	1	12.6	3	3	197.143	151.429	1.53	45	19.2234	1	1	4	9	2
1	6	8	60	1	1	11.8	3	3	60	158	1.57	38	15.4164	1	1	0	9	2
1	6	7	60	1	1	11.9	3	3	60	159.286	1.58	60	24.0346	2	1	0	9	2
1	6	4	71	1	1	11.9	3	3	14.2857	171.429	1.51	56	24.5603	2	1	2	9	2
1	6	4	34	1	1	12.1	3	3	0	174.286	1.68	50	17.7154	1	1	3	9	2
1	6	6	54	1	1	12	3	3	137.143	180	1.52	58	25.1039	2	1	4	9	2
1	6	1	30	1	1	11.3	3	2	30	421.714	1.53	45	19.2234	1	1	2	9	2
1	7	5	58	1	1	12.6	3	3	34.2857	184.286	1.6	50	19.5312	1	1	2	9	2
1	7	7	63	1	1	12.5	3	3	34.2857	188.571	1.54	45	18.9745	1	1	0	9	2
1	7	2	58	1	1	12.3	2	2	115.714	195.714	1.64	52	19.3337	1	1	1	9	2
1	7	5	57	1	1	12.6	3	3	120	197.143	1.55	52	21.6441	1	1	0	9	2
1	6	8	68	1	1	11.4	3	3	8.57143	197.857	1.6	31	12.1094	1	1	3	9	2
1	7	4	58	1	1	12.8	4	4	20	215.714	1.69	78	27.31	2	1	0	9	2
1	6	1	36	1	1	11.4	3	2	16	216.857	1.61	63	24.3046	2	1	0	9	2
1	7	7	68	1	1	12.2	2	3	68.5714	241.429	1.65	54	19.8347	1	1	1	9	2
1	7	6	65	1	1	12.2	3	3	107.143	231.429	1.48	46	21.0007	1	1	3	9	2
1	7	3	27	1	1	12.7	4	4	31.4286	287.143	1.55	50	20.8117	1	1	4	9	2
1	6	3	63	1	1	11.3	2	2	0	248.571	1.64	72	26.7698	2	1	0	9	2
1	6	3	64	1	1	11.5	1	3	203.571	248.571	1.5	38	16.8889	1	1	5	9	2
1	6	6	70	1	1	11.8	3	2	68.5714	248.571	1.61	41	15.8173	1	1	2	9	2
1	6	6	56	1	1	11.8	3	3	94.2857	250	1.55	61	25.3902	2	1	1	9	2
1	7	3	33	1	1	12.5	3	3	47.1429	250.571	1.514	34	14.8329	1	1	4	9	2
1	7	1	25	1	1	12.7	2	3	51.4286	278.571	1.6	50	19.5312	1	0	7	9	2
1	7	1	58	1	1	12.7	3	3	5.71429	282.857	1.65	50.1	18.4022	1	1	3	9	2
1	6	1	55	1	1	11.5	4	3	5.71429	284.286	1.52	47	20.3428	1	1	3	9	2
1	6	4	33	1	1	11.3	3	3	98.5714	322.143	1.641	50	18.5675	1	1	2	9	2
1	6	4	27	1	1	11.9	3	3	25.7143	334.571	1.499	37.9	16.8669	1	0	8	9	2
1	6	1	22	1	1	12	1	2	77.1429	321.429	1.56	49	20.1348	1	1	1	9	2
1	6	4	37	1	1	12.2	4	3	0	311.429	1.681	78.6	27.8155	2	1	1	9	2
1	7	1	55	1	1	12.9	3	3	64.2857	312.286	1.71	48	16.4153	1	1	4	9	2
1	7	6	56	1	1	13	2	3	68.5714	315.714	1.62	53	20.1951	1	1	2	9	2
1	6	1	19	1	1	11.3	3	3	140	327.143	1.53	47.5	20.2913	1	1	2	9	2
1	7	3	52	1	1	13	2	2	25.7143	358.571	1.6	61	23.8281	2	1	2	9	2
1	6	3	58	1	1	11.7	3	3	310	334.286	1.67	71	25.4581	2	1	0	9	2
1	6	7	64	1	1	12.4	3	2	27	354.286	1.62	45	17.1468	1	1	3	9	2
1	7	4	22	1	1	12.9	3	3	17.1429	344.286	1.634	49.5	18.5396	1	1	3	9	2
1	6	1	34	1	1	11.4	3	3	180	347.143	1.5	40	17.7778	1	1	0	9	2
1	6	1	64	1	1	12	2	2	42.8571	351.429	1.54	44	18.5529	1	1	5	9	2
1	7	7	64	1	1	12.5	1	1	17.1429	354.286	1.81	102	31.1346	2	1	4	9	2
1	7	6	57	1	1	13	3	3	110	378.571	1.67	58	20.7967	1	1	0	9	2
1	6	7	57	1	1	11.2	3	3	5.71429	360	1.57	47	19.0677	1	1	1	9	2
1	6	1	66	1	1	11.6	3	3	110	372.143	1.4	28	14.2857	1	1	3	9	2
1	6	4	30	1	1	11.4	3	3	0	365.714	1.438	40	19.3438	1	1	4	9	2
1	6	1	56	1	1	11	3	3	27.8571	382.143	1.72	61	20.6193	2	1	3	9	2
1	6	1	12	1	1	11	3	3	30	396.429	1.51	50.5	22.1482	2	1	2	9	2
1	7	2	54	1	1	12.2	3	3	0	402.857	1.64	51	18.9619	1	1	3	9	2
1	6	4	40	1	1	12.2	3	2	14.2857	404.286	1.618	59.4	22.6897	2	1	4	9	2
1	6	6	63	1	1	11.7	3	3	4.28571	418.571	1.56	49	20.1348	1	1	2	9	2
1	7	1	41	1	1	12.5	1	3	25.7143	424.286	1.61	37	14.2741	1	1	4	9	2
1	6	4	24	1	1	12.1	3	2	300	484.286	1.514	39.5	17.2324	1	1	3	9	2
1	7	5	71	1	1	12.5	3	3	108.571	451.429	1.68	45	15.9439	1	1	1	9	2
1	7	1	56	1	1	12.8	3	3	21.4286	452.143	1.67	60	21.5139	1	1	2	9	2
1	6	6	62	1	1	12.1	3	3	51.4286	497.143	1.75	66	21.551	2	1	2	9	2
1	6	3	68	1	1	11.8	3	3	111.429	464.286	1.51	59	25.8761	2	1	4	9	2
1	6	8	67	1	1	11.5	3	4	257.143	491.429	1.62	54	20.5761	1	1	4	9	2
1	6	4	54	1	1	11.9	3	3	40	514.286	1.61	71.7	27.661	2	1	0	9	2
1	7	1	66	1	1	12.4	3	3	25.7143	504.571	1.63	65	24.4646	2	1	1	9	2
1	6	7	62	1	1	11.9	3	3	42.8571	522.857	1.66	72	26.1286	2	0	6	9	2
1	6	3	54	1	1	12.2	3	3	45.7143	578.571	1.41	31	15.5928	1	1	4	9	2
1	6	1	68	1	1	12	3	3	203.571	573.571	1.86	81	23.4131	2	1	1	9	2
1	6	7	55	1	1	12.2	3	3	30	587.143	1.58	51	20.4294	1	1	1	9	2
1	6	4	38	1	1	12.1	3	3	145.714	593.571	1.567	39.5	16.0864	1	1	1	9	2
1	6	4	20	1	1	11.8	3	3	120	634.286	1.601	36.4	14.201	1	1	1	9	2
1	7	1	59	1	1	12.7	3	3	115.714	800	1.72	60	20.2812	1	1	1	9	2
1	7	4	63	1	1	12.4	3	2	17.1429	149.286	1.7	54	18.6851	1	1	4	9.5	2
1	7	4	61	1	1	12.5	3	3	61.4286	221.429	1.65	59	21.6713	1	1	0	9.5	2
1	6	4	41	1	1	11.4	3	3	25.7143	281.429	1.53	54.4	23.2389	2	1	1	9.5	2
1	6	4	32	1	1	11.9	3	3	30	332.143	1.628	47.6	17.9597	1	1	2	9.5	2
1	6	1	39	1	1	11.4	2	4	79.2857	8	1.68	80	28.3447	2	1	1	10	2
1	7	1	23	1	1	12.9	3	3	111.429	51.4286	1.7	69	23.8754	2	1	3	10	2
1	6	4	55	1	1	11.8	2	2	45.7143	120	1.54	46	19.3962	1	1	1	10	2
1	6	7	69	1	1	11.2	2	2	0	120	1.48	37	16.8919	1	1	0	10	2
1	7	7	67	1	1	12.3	3	3	38.5714	134.286	1.6	47	18.3594	1	1	2	10	2
1	7	6	68	1	1	12.2	4	4	128.571	204.286	1.57	48	19.4734	1	1	2	10	2
1	7	1	22	1	1	12.8	3	3	17.1429	182.857	1.65	54	19.8347	1	1	3	10	2
1	6	7	65	1	1	11.2	3	4	72.1429	195.714	1.54	50	21.0828	2	1	2	10	2
1	6	1	71	1	1	11	3	3	102.857	258.571	1.47	35	16.197	1	1	4	10	2
1	7	2	62	1	1	12.8	3	3	77.1429	246.429	1.68	42	14.881	1	1	2	10	2
1	6	1	54	1	1	12.1	3	2	8.57143	271.429	1.55	40	16.6493	1	1	2	10	2
1	7	2	70	1	1	13	3	3	75	311.429	1.63	61	22.9591	2	1	0	10	2
1	7	3	60	1	1	12.7	4	4	90	347.143	1.63	59	22.2063	2	1	0	10	2
1	7	1	27	1	1	12.5	3	3	107.143	351.429	1.61	40	15.4315	1	1	5	10	2
1	6	1	26	1	1	11.6	3	3	180	363.571	1.55	44	18.3143	1	1	0	10	2
1	6	3	59	1	1	11.4	3	3	8.57143	367.143	1.52	45	19.4771	1	1	4	10	2
1	6	7	63	1	1	11.7	3	3	94.2857	417.143	1.53	46	19.6506	1	1	2	10	2
1	6	3	69	1	1	12	3	3	21.4286	384.286	1.64	68	25.2826	2	1	3	10	2
1	6	1	41	1	1	12	4	4	175.714	477.143	1.53	49	20.9321	1	1	4	10	2
1	7	7	59	1	1	12.7	4	4	102.857	455.714	1.71	65	22.2291	2	1	3	10	2
1	7	1	26	1	1	12.5	2	2	34.2857	639.143	1.65	65	23.8751	2	0	9	10	2
1	6	7	51	1	1	12.2	3	3	62.8571	960	1.57	50	20.2848	1	1	3	10	2
1	7	4	32	1	1	12.2	2	3	29	288.571	1.532	57.1	24.3287	2	1	0	11	2
1	7	7	66	1	1	12.3	3	3	42.8571	10.7143	1.62	45	17.1468	1	0	9	7	1
1	6	7	58	1	1	11.6	3	3	17.1429	111.429	1.56	39	16.0256	1	1	5	7	1
1	6	1	32	1	1	11	3	3	25.7143	140	1.55	60	24.974	2	1	3	7	1
1	6	8	58	1	1	11.9	4	3	25.7143	157.143	1.49	47	21.1702	2	1	5	7	1
1	6	6	51	1	1	11.3	3	3	83.5714	158	1.43	43	21.0279	2	1	2	7	1
1	6	3	67	1	1	11.8	4	4	231.429	159.286	1.64	41	15.2439	1	1	1	7	1
1	6	1	35	1	1	12.2	1	1	60	167.143	1.65	60	22.0386	2	1	2	7	1
1	6	1	27	1	1	11.9	1	3	28.5714	170.714	1.63	63	23.7118	2	1	0	7	1
1	7	6	67	1	1	12.2	3	3	35.4286	194.286	1.63	60	22.5827	2	1	2	7	1
1	6	7	61	1	1	12.1	3	3	154.286	177.143	1.52	35	15.1489	1	0	6	7	1
1	7	2	67	1	1	12.9	3	4	17.1429	229.286	1.66	61	22.1367	2	0	6	7	1
1	7	3	45	1	1	12.4	3	3	50	235.714	1.66	81	29.3947	2	0	6	7	1
1	7	4	23	1	1	12.9	3	3	75.7143	250	1.655	64.8	23.6581	2	0	6	7	1
1	7	1	26	1	1	12.6	3	3	120	282.857	1.75	70	22.8571	2	1	4	7	1
1	8	2	32	1	1	13	3	3	0	272.143	1.665	62	22.3647	2	0	7	7	1
1	6	4	58	1	1	11.9	3	3	60	314.286	1.58	55	22.0317	2	1	3	7	1
1	7	1	67	1	1	12.4	2	2	42.8571	286.429	1.54	42	17.7096	1	1	1	7	1
1	7	7	56	1	1	12.9	3	3	0	460.286	1.53	37	15.8059	1	0	6	7	1
1	6	3	56	1	1	11.6	3	3	94.2857	300	1.62	52	19.8141	1	1	2	7	1
1	7	2	74	1	1	12.3	2	2	34.2857	312.857	1.5	48	21.3333	1	1	2	7	1
1	7	3	26	1	1	12.9	2	1	25.7143	320	1.606	58.1	22.5261	2	1	4	7	1
1	6	4	36	1	1	11.7	3	3	192.857	365.714	1.41	41.4	20.8239	1	1	1	7	1
1	6	1	28	1	1	12.1	1	1	22.8571	334.286	1.69	52	18.2066	1	1	4	7	1
1	6	6	52	1	1	11.8	3	3	24	334.286	1.49	45	20.2694	1	1	2	7	1
1	6	7	52	1	1	12.1	3	3	38.5714	337.143	1.68	70	24.8016	2	1	3	7	1
1	7	4	37	1	1	12.8	4	3	8.57143	371.714	1.648	47.5	17.4896	1	1	3	7	1
1	6	6	53	1	1	11.3	3	3	0	340.714	1.45	34	16.1712	1	0	10	7	1
1	7	5	61	1	1	12.5	3	2	150	351.429	1.6	48	18.75	1	1	1	7	1
1	7	3	47	1	1	12.3	3	3	30	377.143	1.6	45	17.5781	1	0	6	7	1
1	7	1	30	1	1	12.5	3	3	180	484.286	1.59	46	18.1955	1	1	3	7	1
1	7	1	57	1	1	12.7	4	4	22.8571	382.857	1.72	53	17.9151	1	0	6	7	1
1	6	1	25	1	1	11.3	3	3	6.42857	387.286	1.4	30	15.3061	1	1	4	7	1
1	6	1	29	1	1	11.3	3	3	68.5714	387.857	1.43	41	20.0499	1	1	3	7	1
1	6	3	52	1	1	11.7	3	3	42.8571	430	1.58	54	21.6311	2	1	0	7	1
1	7	5	0	1	1	12.9	3	3	120	423.571	1.52	42	18.1787	1	1	0	7	1
1	7	1	42	1	1	12	3	3	150	420	1.58	40	16.0231	1	0	7	7	1
1	7	4	62	1	1	12.5	4	4	38.5714	443.571	1.65	52	19.1001	1	1	5	7	1
1	7	1	40	1	1	12.2	2	2	8.57143	428.571	1.47	30	13.8831	1	0	7	7	1
1	6	4	60	1	1	12.1	4	4	10	451.429	1.62	62	23.6244	2	1	1	7	1
1	7	4	26	1	1	12.4	3	1	42.8571	482.857	1.564	63.1	25.7962	2	1	5	7	1
1	7	5	54	1	1	12.9	3	3	180	484.286	1.52	45	19.4771	1	1	2	7	1
1	6	1	72	1	1	12	2	3	51.4286	497.143	1.55	55	22.8928	2	0	10	7	1
1	6	6	67	1	1	12.1	3	3	12	512.857	1.53	60	25.6312	2	0	7	7	1
1	7	3	57	1	1	12.8	3	3	0	540	1.63	60	22.5827	2	1	2	7	1
1	6	6	64	1	1	11.6	3	2	25.7143	514.286	1.56	39	16.0256	1	0	10	7	1
1	7	1	69	1	1	12.3	3	3	120	532.857	1.69	85	29.7609	2	1	5	7	1
1	7	5	65	1	1	12.5	3	3	50	567.143	1.61	45	17.3604	1	1	2	7	1
1	6	1	68	1	1	12	3	3	38.5714	600	1.6	72	28.125	2	1	5	7	1
1	7	3	43	1	1	12.6	3	3	54.2857	607.571	1.55	60	24.974	2	1	3	7	1
1	8	1	31	1	1	13	2	2	225	625.714	1.81	64.5	19.688	1	1	5	7	1
1	6	8	55	1	1	12	3	3	85.7143	672.143	1.6	49	19.1406	1	0	6	7	1
1	7	4	34	1	1	12.5	3	3	205.714	774.286	1.787	56.9	17.8182	1	1	0	7	1
1	6	1	31	1	1	12	3	3	0	785.714	1.7	45	15.5709	1	1	3	7	1
1	6	4	66	1	1	12	3	3	107.143	899.286	1.55	65	27.0552	2	1	4	7	1
1	6	4	39	1	1	12	3	3	19.2857	174.286	1.489	50.3	22.6871	2	1	5	7.5	1
1	7	1	33	1	1	12.2	2	3	85	201.429	1.6	73	28.5156	2	0	8	7.5	1
1	6	3	60	1	1	11.2	3	3	100	257.857	1.61	52	20.061	1	1	1	7.5	1
1	6	4	28	1	1	12.1	3	3	53.5714	448.571	1.71	90	30.7787	2	1	5	7.5	1
1	6	4	25	1	1	12.1	3	3	19.4286	355	1.492	39.5	17.7443	1	1	4	7.5	1
1	6	1	52	1	1	11	3	3	42.8571	338.571	1.63	56	21.0772	2	1	2	7.5	1
1	7	5	56	1	1	12.7	3	3	90	426.429	1.48	35	15.9788	1	1	2	7.5	1
1	7	1	63	1	1	12.5	3	3	111.429	425	1.68	50	17.7154	1	1	2	7.5	1
1	7	2	53	1	1	12.8	3	3	20	591.429	1.57	45	18.2563	1	1	0	7.5	1
1	6	1	23	1	1	10.9	2	2	32.1429	4	1.65	40	14.6924	1	1	1	8	1
1	7	1	33	1	1	12.7	3	3	51.4286	55.7143	1.66	80	29.0318	2	0	8	8	1
1	7	4	55	1	1	13	3	3	51.4286	94.2857	1.56	38	15.6147	1	1	3	8	1
1	7	2	73	1	1	12.8	3	4	42.8571	109.429	1.66	72	26.1286	2	1	1	8	1
1	6	3	53	1	1	11.3	2	2	150	92.8571	1.5	40	17.7778	1	1	0	8	1
1	6	1	63	1	1	12	3	3	45.7143	104.429	1.57	47	19.0677	1	1	0	8	1
1	6	6	66	1	1	11.2	3	3	68.5714	141.429	1.44	40	19.2901	1	1	4	8	1
1	6	4	61	1	1	11.9	4	4	0	108.571	1.56	50	20.5457	1	1	1	8	1
1	7	3	30	1	1	12.8	1	1	7.14286	137.857	1.606	43.6	16.9042	1	0	9	8	1
1	7	2	57	1	1	12.6	3	3	171.429	139.286	1.49	38	17.1163	1	1	3	8	1
1	6	1	51	1	1	11.7	2	1	145.714	177.143	1.51	33	14.473	1	1	1	8	1
1	6	1	57	1	1	11.3	3	3	10.5714	167.857	1.58	43	17.2248	1	1	1	8	1
1	6	6	61	1	1	11.9	3	3	25.7143	180	1.43	40	19.5609	1	1	2	8	1
1	6	3	60	1	1	11.5	3	3	68.5714	175.714	1.57	58	23.5304	2	1	2	8	1
1	7	3	31	1	1	12.8	1	1	192.857	177	1.606	45.6	17.6797	1	1	5	8	1
1	6	3	61	1	1	11.5	3	3	51.4286	180	1.39	47	24.3259	2	1	0	8	1
1	6	4	35	1	1	11.5	3	3	22.8571	181.429	1.535	62.1	26.3557	2	1	0	8	1
1	7	7	53	1	1	13	3	3	40	202.857	1.58	52	20.83	1	1	2	8	1
1	6	1	60	1	1	11	3	3	51.4286	204.286	1.55	48	19.9792	1	1	1	8	1
1	6	4	68	1	1	11.6	3	3	58.5714	223.857	1.44	44	21.2191	2	1	3	8	1
1	7	4	28	1	1	12.3	2	1	30	224.286	1.635	93.5	34.9765	2	0	6	8	1
1	7	3	24	1	1	12.7	4	1	145.714	224.286	1.546	31.6	13.2211	1	0	10	8	1
1	6	4	57	1	1	11.7	3	4	58.5714	227.143	1.45	53	25.2081	2	1	3	8	1
1	7	1	68	1	1	12.3	4	4	25	232.857	1.58	48	19.2277	1	1	2	8	1
1	6	4	26	1	1	11.2	3	3	54.2857	237.143	1.511	35.2	15.4175	1	1	2	8	1
1	7	4	29	1	1	12.9	3	4	98.5714	237.143	1.551	41	17.0436	1	1	2	8	1
1	7	7	58	1	1	12.8	3	3	30	237.143	1.69	56	19.6072	1	1	1	8	1
1	7	3	58	1	1	12.8	3	3	120	294.286	1.52	57	24.6711	2	1	1	8	1
1	6	7	53	1	1	11.6	3	3	38.2857	245.714	1.51	38	16.6659	1	1	3	8	1
1	7	4	24	1	1	12.2	2	4	49.2857	282.857	1.731	73.2	24.4296	2	1	2	8	1
1	7	7	62	1	1	12.6	2	3	51.4286	248.571	1.6	63	24.6094	2	1	0	8	1
1	7	3	29	1	1	12.2	2	2	42.8571	255.714	1.5	48.2	21.4222	1	1	3	8	1
1	7	6	59	1	1	12.8	4	4	75	467.143	1.6	48	18.75	1	1	2	8	1
1	6	1	65	1	1	12	3	3	65.7143	264.286	1.49	47	21.1702	1	1	2	8	1
1	7	5	66	1	1	12.3	3	3	85.7143	264.286	1.51	55	24.1217	2	1	5	8	1
1	6	8	52	1	1	12	3	3	25.7143	277.143	1.54	52	21.9261	2	1	2	8	1
1	7	3	21	1	1	12.4	2	1	82.8571	271.429	1.747	65.6	21.494	1	1	4	8	1
1	7	4	38	1	1	12.5	4	4	177.857	271.429	1.558	45.1	18.5798	1	1	1	8	1
1	7	4	35	1	1	12.4	2	1	12.8571	274.286	1.485	50.5	22.9002	2	0	6	8	1
1	6	6	60	1	1	12	3	3	42.8571	274.286	1.63	69	25.9701	2	1	1	8	1
1	7	7	61	1	1	12.6	3	1	8.57143	274.286	1.62	64	24.3865	2	1	2	8	1
1	6	1	68	1	1	11	3	3	42.8571	278.571	1.41	41	20.6227	2	1	0	8	1
1	7	1	64	1	1	12.5	3	3	10	280	1.51	37	16.2274	1	1	0	8	1
1	6	4	66	1	1	12	3	3	154.286	289.286	1.6	61	23.8281	2	1	1	8	1
1	7	2	59	1	1	12.3	3	3	124.286	285	1.52	45	19.4771	1	1	2	8	1
1	7	3	53	1	1	12.9	3	3	120	334.286	1.52	51	22.0741	2	1	2	8	1
1	6	4	59	1	1	11.9	3	3	154.286	297.143	1.59	49	19.3821	1	1	0	8	1
1	7	2	55	1	1	12.3	3	3	17.1429	298.571	1.64	64	23.7954	2	1	3	8	1
1	6	7	54	1	1	11.8	3	3	57.1429	301.429	1.6	62	24.2187	2	1	5	8	1
1	6	3	51	1	1	11.9	3	3	0	310	1.63	51	19.1953	1	1	4	8	1
1	6	1	38	1	1	12	4	3	37.1429	312.286	1.6	65	25.3906	2	1	1	8	1
1	7	3	23	1	1	13	1	2	128.571	319.286	1.623	38.2	14.5019	1	1	1	8	1
1	7	3	25	1	1	12.6	2	4	61.4286	320	1.586	53.9	21.428	1	1	5	8	1
1	7	4	53	1	1	13	3	4	11.4286	321.429	1.75	50	16.3265	1	0	7	8	1
1	6	8	66	1	1	11.5	3	3	47.1429	354.286	1.59	57	22.5466	2	1	1	8	1
1	7	4	68	1	1	12.3	3	3	128.571	322.857	1.54	54	22.7694	2	0	8	8	1
1	6	6	68	1	1	12	4	4	0	330.857	1.49	42	18.9181	1	1	4	8	1
1	6	4	31	1	1	11.4	3	3	165	390	1.457	36.2	17.0526	1	1	1	8	1
1	6	4	51	1	1	11.2	3	3	40	334.286	1.58	58	23.2335	2	1	1	8	1
1	6	4	68	1	1	11.8	3	3	42.8571	337.143	1.44	54	26.0417	2	1	0	8	1
1	6	4	71	1	1	12	1	2	51.4286	337.857	1.64	71	26.398	2	1	0	8	1
1	6	1	53	1	1	11.3	3	3	70	355.714	1.5	37	16.4444	1	1	0	8	1
1	6	8	56	1	1	12	3	3	38.5714	345.714	1.59	49	19.3821	1	1	1	8	1
1	7	4	25	1	1	12.2	3	3	162.857	347.143	1.564	63.1	25.7962	2	1	4	8	1
1	7	4	59	1	1	12.8	1	4	21.4286	348.571	1.5	35	15.5556	1	1	5	8	1
1	7	2	65	1	1	13	3	3	113.571	385.714	1.63	48	18.0662	1	1	0	8	1
1	7	2	69	1	1	12.4	3	3	60	351.857	1.67	70	25.0995	2	1	2	8	1
1	7	2	66	1	1	12.6	3	3	214.286	356.429	1.62	60	22.8624	2	1	2	8	1
1	6	6	55	1	1	11.2	3	3	25.7143	354.286	1.5	44	19.5556	1	1	3	8	1
1	7	3	28	1	1	12.7	2	2	148.571	373.143	1.586	48	19.0825	1	1	4	8	1
1	7	2	56	1	1	12.7	3	3	85.7143	374.286	1.63	63	23.7118	2	1	2	8	1
1	6	1	33	1	1	12	3	3	42.8571	378.571	1.44	31	14.9498	1	1	1	8	1
1	7	1	32	1	1	12.7	1	3	120	384.286	1.59	48	18.9866	1	0	8	8	1
1	6	8	53	1	1	12	4	3	0	384.286	1.7	74	25.6055	2	1	0	8	1
1	7	1	31	1	1	12.9	2	3	0	420	1.68	57	20.1956	1	1	4	8	1
1	6	4	52	1	1	11.5	2	3	45.7143	385.714	1.57	54	21.9076	2	1	3	8	1
1	7	1	53	1	1	13	3	3	34.2857	394.286	1.61	48	18.5178	1	1	1	8	1
1	7	3	46	1	1	12.3	3	3	77.1429	398.571	1.6	45	17.5781	1	1	4	8	1
1	6	1	21	1	1	10.9	2	2	22.8571	401.429	1.54	40	16.8663	1	1	1	8	1
1	6	8	65	1	1	11.5	3	3	214.286	402.857	1.62	46	17.5278	1	0	7	8	1
1	6	6	71	1	1	11.8	1	2	62.8571	408.571	1.56	52	21.3675	2	0	8	8	1
1	7	1	61	1	1	12.6	3	3	62.8571	408.571	1.64	52	19.3337	1	0	7	8	1
1	7	2	71	1	1	12.2	3	3	210	408.571	1.65	64	23.5078	2	1	3	8	1
1	7	4	66	1	1	12.3	3	2	74.2857	408.571	1.49	35	15.7651	1	1	4	8	1
1	7	1	54	1	1	13	3	3	154.286	409.286	1.67	43	15.4183	1	1	4	8	1
1	7	5	61	1	1	12.4	3	3	154.286	417.857	1.6	45	17.5781	1	1	3	8	1
1	6	6	57	1	1	11.4	2	3	64.2857	417.143	1.5	42	18.6667	1	1	2	8	1
1	7	4	39	1	1	12.2	3	3	90	418.571	1.69	52.8	18.4867	1	1	3	8	1
1	7	4	55	1	1	13	3	3	51.4286	427.143	1.76	60	19.3698	1	0	7	8	1
1	6	3	55	1	1	12	3	3	122.857	428.571	1.66	67	24.3141	2	1	2	8	1
1	7	1	65	1	1	12.5	3	3	171.429	447.143	1.66	51	18.5078	1	1	3	8	1
1	6	1	61	1	1	11	3	3	25.7143	441.429	1.5	53	23.5556	2	1	4	8	1
1	7	3	32	1	1	12.9	4	4	0	612.857	1.69	65	22.7583	2	1	5	8	1
1	7	3	59	1	1	12.8	3	3	128.571	578.571	1.66	70	25.4028	2	1	5	8	1
1	6	3	71	1	1	11.5	3	3	85.7143	450	1.52	33	14.2832	1	1	0	8	1
1	6	8	71	1	1	11.3	4	4	21.4286	477.143	1.59	33	13.0533	1	1	3	8	1
1	6	1	20	1	1	11	3	2	180	460.571	1.51	42	18.4202	1	0	9	8	1
1	6	4	23	1	1	11.2	1	4	12.8571	471.429	1.481	40.7	18.556	1	1	1	8	1
1	6	8	70	1	1	11.7	3	3	17.1429	480	1.41	62	31.1856	2	1	2	8	1
1	7	5	67	1	1	12.3	3	3	81.4286	517.857	1.62	81	30.8642	2	1	0	8	1
1	7	7	54	1	1	13	3	3	42.8571	494.286	1.68	55	19.487	1	1	4	8	1
1	7	7	65	1	1	12.4	3	3	87.1429	559.286	1.73	65	21.7181	2	1	0	8	1
1	7	4	30	1	1	12.2	2	1	81.4286	590	1.665	65.3	23.5551	2	1	3	8	1
1	7	2	51	1	1	12.7	3	3	50	515.714	1.64	53	19.7055	1	1	3	8	1
1	7	4	180118	1	1	13	3	3	26.4286	520.429	1.62	41	15.6226	1	1	3	8	1
1	6	8	69	1	1	11.2	3	2	231.429	526.857	1.45	33	15.6956	1	1	3	8	1
1	7	3	63	1	1	12.6	1	2	111.429	527.857	1.73	90	30.0712	2	1	4	8	1
1	6	6	58	1	1	11.8	4	4	95.7143	563.286	1.53	39	16.6603	1	1	5	8	1
1	6	8	63	1	1	11.6	3	3	51.4286	567.143	1.59	38	15.0311	1	1	5	8	1
1	8	1	27	1	1	13	3	3	132.857	584.286	1.709	52.3	17.9068	1	1	4	8	1
1	6	8	59	1	1	11.8	2	3	45.7143	634.286	1.51	49	21.4903	2	1	4	8	1
1	7	3	19	1	1	12.9	4	3	92.8571	651.429	1.611	72.2	27.8193	2	1	2	8	1
1	7	4	60	1	1	12.6	3	3	62.8571	700	1.59	41	16.2177	1	1	5	8	1
1	7	4	57	1	1	12.9	4	4	231.429	768.571	1.62	50	19.052	1	1	4	8	1
1	7	7	55	1	1	12.9	3	3	0	745.714	1.71	62	21.2031	1	1	2	8	1
1	7	1	70	1	1	12.2	2	3	180	831.429	1.54	44	18.5529	1	1	5	8	1
1	7	1	60	1	1	12.7	3	3	115.714	30	1.71	52	17.7832	1	1	2	8.5	1
1	6	7	66	1	1	11.7	2	3	0	85.7143	1.73	66	22.0522	2	1	3	8.5	1
1	7	4	64	1	1	12.4	2	2	54.2857	127.857	1.6	59	23.0469	2	1	3	8.5	1
1	6	7	56	1	1	12	3	3	97.1429	131.429	1.54	50	21.0828	1	1	2	8.5	1
1	6	4	65	1	1	12.1	3	3	91.4286	245.714	1.59	49	19.3821	1	1	1	8.5	1
1	6	8	57	1	1	12	3	3	42.8571	231.429	1.52	42	18.1787	1	1	0	8.5	1
1	6	7	59	1	1	11.9	2	2	150	281.429	1.75	68	22.2041	2	1	2	8.5	1
1	6	3	62	1	1	12	4	4	137.143	308.571	1.7	71	24.5675	2	1	2	8.5	1
1	7	5	55	1	1	12.8	4	3	41.4286	333.571	1.35	30	16.4609	1	1	1	8.5	1
1	7	3	41	1	1	12.6	3	3	130	425.714	1.64	67	24.9108	2	1	1	8.5	1
1	7	3	51	1	1	13	3	3	77.1429	450	1.64	62	23.0518	2	1	3	8.5	1
1	7	2	64	1	1	12.9	3	3	22.8571	428.571	1.57	47	19.0677	1	1	0	8.5	1
1	7	5	60	1	1	12.5	3	3	4.28571	432.857	1.62	40	15.2416	1	0	6	8.5	1
1	6	4	63	1	1	11.4	4	3	10.7143	582.857	1.57	39	15.8221	1	1	5	8.5	1
1	6	3	65	1	1	12.8	3	3	67.1429	617.143	1.67	42	15.0597	1	1	4	8.5	1
1	6	1	40	1	1	11	3	3	190	775.714	1.57	47	19.0677	1	1	4	8.5	1
1	6	6	65	1	1	11.6	2	3	49.2857	106.286	1.63	60	22.5827	2	0	9	4	0
1	7	1	62	1	1	12.5	3	3	240	617.143	1.77	53	16.9172	1	0	18	4	0
1	7	1	38	1	1	12.9	3	3	250	140	1.54	49	20.6612	1	1	5	5	0
1	6	4	29	1	1	11.8	3	3	30	321.429	1.627	50	18.8884	1	0	11	5	0
1	7	1	23	1	1	12.5	2	2	68.5714	497.143	1.66	64	23.2254	2	0	7	5	0
1	7	5	62	1	1	12.5	3	3	260	654.286	1.75	70	22.8571	2	0	14	5	0
1	7	3	22	1	1	12.5	3	3	5.71429	774.286	1.632	51.6	19.3736	1	0	7	5.5	0
1	7	1	37	1	1	12.3	4	4	42.8571	230	1.78	62	19.5682	1	0	7	6	0
1	7	5	68	1	1	12.3	3	3	120	312.857	1.61	62	23.9188	2	1	4	6	0
1	6	4	21	1	1	11.3	3	3	17.1429	292.857	1.45	45.9	21.8312	2	0	9	6	0
1	6	1	58	1	1	11.3	4	4	0	338.571	1.43	40	19.5609	1	0	9	6	0
1	6	7	67	1	1	11.6	3	3	60	387.143	1.53	44	18.7962	1	0	9	6	0
1	7	1	36	1	1	12.3	3	3	60	394.286	1.63	61	22.9591	2	0	6	6	0
1	7	5	63	1	1	12.4	3	3	105.714	441.286	1.58	49	19.6283	1	1	5	6	0
1	6	4	22	1	1	11.9	3	3	51.4286	471.429	1.6	67.1	26.2109	2	1	4	6	0
1	7	5	69	1	1	12.3	3	3	0	552.857	1.67	56	20.0796	1	0	9	6	0
1	6	7	70	1	1	12.8	3	3	150	745.714	1.56	42	17.2584	1	0	7	6	0
0	3	1	16	1	2	8.6	4	4	7.85714	333	1.295	25.2	15.0266	1	1	3	9	2
0	3	6	2	1	2	8.2	4	4	0	333	1.3	24	14.2012	1	0	6	9	2
0	5	6	6	1	2	10.6	4	4	114.286	333	1.555	64.6	26.716	2	1	3	9	2
0	5	1	19	1	2	10	1	1	210	333	1.36	34.1	18.4364	1	1	4	9	2
0	4	2	33	1	2	10	3	4	94.2857	29.5714	1.44	36.2	17.4576	1	1	1	9	2
0	3	1	4	1	2	8.3	4	4	21.4286	42.8571	1.245	21.8	14.0643	1	1	0	9	2
0	5	2	29	1	2	11	1	2	0	46	1.44	42.5	20.4958	1	1	4	9	2
0	4	4	24	1	2	11	4	4	5.85714	47.1429	1.4	42.6	21.7347	2	1	2	9	2
0	3	5	12	1	2	9	1	4	0	98.5714	1.35	27.2	14.9246	1	1	4	9	2
0	4	3	12	1	2	9.7	4	4	0	88.1429	1.42	42.9	21.2755	2	1	5	9	2
0	5	1	17	1	2	10	1	1	47.2857	94.2857	1.455	44.2	20.8784	2	1	1	9	2
0	5	3	18	1	2	11	4	1	77.1429	140.714	1.564	47.4	19.3778	1	1	5	9	2
0	3	1	9	1	2	9	4	1	11.4286	101.143	1.37	25.6	13.6395	1	1	0	9	2
0	4	3	16	1	2	10.1	4	3	32.8571	102	1.495	49.8	22.2816	2	1	5	9	2
0	5	3	32	1	2	11	3	4	102.857	142	1.53	40	17.0874	1	1	0	9	2
0	3	4	30	1	2	9	4	4	137.143	120	1.51	49.2	21.578	2	1	0	9	2
0	5	4	6	1	2	11.1	4	3	0	187.143	1.55	38.7	16.1082	1	1	0	9	2
0	4	1	26	1	2	9	4	4	60	128.571	1.35	33.3	18.2716	1	1	1	9	2
0	3	3	24	1	2	8	1	1	25.7143	133.714	1.305	25.5	14.9734	1	1	4	9	2
0	5	2	6	1	2	10	3	3	60	140	1.425	32	15.7587	1	1	4	9	2
0	3	6	11	1	2	8.7	4	4	0	147.143	1.32	29	16.6437	1	1	2	9	2
0	4	6	2	1	2	10	2	2	55.7143	147.143	1.355	29	15.795	1	1	3	9	2
0	3	1	17	1	2	8.2	4	4	30	150	1.285	36.5	22.1048	2	1	3	9	2
0	4	3	7	1	2	9.2	3	3	40	148.571	1.345	29.4	16.2518	1	1	2	9	2
0	5	6	24	1	2	10.2	3	3	0	154	1.415	38.2	19.0788	1	1	1	9	2
0	4	1	4	1	2	9.6	3	3	120	158.571	1.41	36.6	18.4095	1	1	1	9	2
0	4	2	36	1	2	9.4	4	2	72.8571	160	1.33	39.2	22.1607	2	1	1	9	2
0	4	2	5	1	2	10.1	4	4	171.429	169.286	1.39	29.2	15.1131	1	1	0	9	2
0	4	3	4	1	2	9.3	4	4	0	171.429	1.325	27.2	15.4931	1	1	0	9	2
0	5	1	17	1	2	10	1	2	17.1429	172.857	1.51	47.3	20.7447	2	1	4	9	2
0	5	2	22	1	2	10	2	2	102.857	184.286	1.52	45.9	19.8667	2	1	2	9	2
0	4	2	40	1	2	9.2	4	4	137.143	186.429	1.29	26	15.6241	1	1	1	9	2
0	3	6	9	1	2	8.4	3	3	10	187.143	1.32	28	16.0698	1	1	5	9	2
0	3	5	11	1	2	8.9	3	3	15	195.714	1.415	38.7	19.3285	2	1	1	9	2
0	3	3	27	1	2	9	4	4	188.571	223.286	1.36	29.4	15.8953	1	1	1	9	2
0	4	2	1	1	2	9.6	3	4	7.14286	200.143	1.375	27.6	14.5983	1	1	3	9	2
0	5	3	14	1	2	10	4	4	68.5714	212.143	1.4	34.9	17.8061	1	1	4	9	2
0	4	6	16	1	2	9.3	2	3	17.1429	205.143	1.485	47.1	21.3584	2	1	4	9	2
0	3	1	13	1	2	8.7	3	4	12.8571	205.714	1.3	26.2	15.503	1	1	2	9	2
0	3	4	22	1	2	8	1	1	137.143	205.714	1.285	30.8	18.6528	2	1	3	9	2
0	4	1	25	1	2	10	4	3	308.571	205.714	1.39	27.7	14.3367	1	1	0	9	2
0	5	2	26	1	2	10	3	3	0	207.857	1.39	38.3	19.823	2	1	1	9	2
0	3	4	32	1	2	9	4	4	137.143	259.429	1.52	44.7	19.3473	2	1	2	9	2
0	5	1	30	1	2	11	3	2	25.7143	221.429	1.34	26.2	14.5912	1	1	4	9	2
0	4	4	22	1	2	10	1	2	0	252.857	1.37	27	14.3854	1	1	2	9	2
0	5	3	28	1	2	10	4	4	17.1429	214.286	1.45	33.5	15.9334	1	1	5	9	2
0	5	1	9	1	2	10.7	3	3	8.57143	226.857	1.58	35	14.0202	1	1	3	9	2
0	4	2	13	1	2	9.2	4	4	0	221.429	1.42	31.1	15.4235	1	1	5	9	2
0	3	1	3	1	2	9	4	4	24.2857	222.857	1.285	27	16.3515	1	1	2	9	2
0	5	4	5	1	2	10	4	4	34.2857	222.857	1.42	31	15.3739	1	1	0	9	2
0	5	6	20	1	2	10.2	3	3	42.1429	224.714	1.39	34	17.5974	1	1	0	9	2
0	4	4	9	1	2	9.5	3	3	81.4286	230	1.36	25	13.5164	1	1	3	9	2
0	5	1	28	1	2	12	4	4	0	302.857	1.54	47.6	20.0708	1	1	1	9	2
0	3	6	1	1	2	8.3	4	3	0	247	1.245	24.8	15.9997	1	1	2	9	2
0	4	2	39	1	2	9.3	4	4	60	239	1.45	31.6	15.0297	1	1	2	9	2
0	4	3	9	1	2	9.8	4	4	15	240	1.445	28	13.4098	1	1	5	9	2
0	4	2	6	1	2	9.7	1	4	10	242.857	1.315	25.6	14.8043	1	1	3	9	2
0	4	3	19	1	2	10	2	3	151.429	247.571	1.405	29	14.6908	1	1	4	9	2
0	3	4	25	1	2	9	2	2	137.143	267.857	1.345	30.2	16.6941	1	1	0	9	2
0	5	5	12	1	2	11	2	2	27.1429	248.571	1.47	40.9	18.9273	1	0	7	9	2
0	4	2	28	1	2	9	3	3	17.1429	248.571	1.415	42.7	21.3263	2	1	0	9	2
0	4	6	3	1	2	10.1	3	3	11.5714	249.857	1.38	32.2	16.9082	1	1	3	9	2
0	5	3	33	1	2	10	2	1	150	250.714	1.44	32.7	15.7697	1	1	5	9	2
0	5	3	14	1	2	10.5	1	2	21.4286	251.429	1.35	27.1	14.8697	1	1	3	9	2
0	4	2	31	1	2	9	3	3	94.2857	251.429	1.464	37.5	17.4964	1	0	6	9	2
0	4	1	16	1	2	10	3	3	107.857	255	1.51	36	15.7888	1	1	3	9	2
0	5	2	20	1	2	10	3	1	30	252.857	1.39	26.8	13.8709	1	1	1	9	2
0	4	1	1	1	2	10.2	4	1	29.2857	254.143	1.385	37.1	19.3408	1	0	6	9	2
0	4	4	16	1	2	10.1	4	4	25.7143	257.143	1.48	41	18.718	1	1	3	9	2
0	5	3	31	1	2	11	4	4	0	257.143	1.333	35.7	20.0913	1	1	3	9	2
0	4	2	26	1	2	9.8	4	2	72.8571	267.143	1.29	30.8	18.5085	1	1	1	9	2
0	4	1	3	1	2	10	3	2	125.714	270	1.4	30	15.3061	1	1	0	9	2
0	5	5	6	1	2	10.6	2	3	47.1429	285.714	1.425	32	15.7587	1	1	2	9	2
0	3	3	23	1	2	10	3	3	137.143	306.429	1.332	23.8	13.4143	1	1	0	9	2
0	4	4	13	1	2	9.5	2	2	4.28571	281.429	1.315	30.9	17.8693	1	1	1	9	2
0	4	4	16	1	2	10	3	3	47.7143	281.429	1.375	35.8	18.9355	1	1	1	9	2
0	3	2	22	1	2	10	1	3	137.143	282.857	1.32	21	12.0523	1	1	1	9	2
0	5	4	18	1	2	10	3	3	99.2857	284.286	1.53	41	17.5146	1	1	1	9	2
0	5	4	17	1	2	10.2	3	3	8.57143	307.857	1.305	20.7	12.1548	1	1	2	9	2
0	4	1	30	1	2	10	3	3	60	286.429	1.36	29.9	16.1657	1	1	2	9	2
0	4	2	11	1	2	9.5	4	3	0	288.571	1.355	29.2	15.9039	1	1	1	9	2
0	4	2	23	1	2	10	1	2	141.429	291.429	1.3	26	15.3846	1	1	3	9	2
0	4	1	17	1	2	10	3	3	58.5714	299.286	1.47	28	12.9576	1	1	2	9	2
0	4	3	31	1	2	10	4	4	178.571	342.857	1.53	35.1	14.9942	1	1	2	9	2
0	5	2	15	1	2	10	3	2	77.1429	342.857	1.47	34.3	15.873	1	1	0	9	2
0	5	5	15	1	2	11.1	3	3	34.2857	303.571	1.53	51	21.7865	2	1	4	9	2
0	5	5	1	1	2	11.1	3	3	0	308.571	1.355	30.6	16.6664	1	1	2	9	2
0	5	3	9	1	2	10.9	4	4	28.5714	312.857	1.495	55.2	24.6977	2	1	3	9	2
0	4	3	30	1	2	10	1	2	122.857	314.429	1.455	33.9	16.013	1	1	4	9	2
0	5	3	4	1	2	10.3	3	3	27.1429	342.857	1.48	44.7	20.4072	2	1	4	9	2
0	5	2	1	1	2	10	3	3	68.5714	317.143	1.42	28.6	14.1837	1	0	10	9	2
0	4	2	2	1	2	10	3	3	8.57143	321.143	1.39	25.9	13.4051	1	1	2	9	2
0	5	2	16	1	2	10	3	2	128.571	323.143	1.48	45.5	20.7725	2	0	6	9	2
0	4	1	2	1	2	9.7	2	2	50	326.429	1.29	27	16.225	1	1	3	9	2
0	4	4	7	1	2	9.3	4	4	38.5714	330	1.47	37	17.1225	1	0	6	9	2
0	5	6	27	1	2	10.6	4	3	37.1429	401.143	1.42	36	17.8536	1	1	1	9	2
0	5	2	21	1	2	10	1	3	27.1429	332.857	1.54	39.5	16.6554	1	1	0	9	2
0	4	3	6	1	2	9.8	3	3	11.4286	334.286	1.325	29.6	16.8601	1	1	4	9	2
0	4	2	28	1	2	10.2	3	1	162.857	336.429	1.41	43.6	21.9305	2	1	2	9	2
0	3	6	10	1	2	9	4	3	0	338.571	1.325	29	16.5183	1	1	2	9	2
0	5	3	31	1	2	10.7	3	3	58.5714	344.286	1.605	42.2	16.3818	1	1	1	9	2
0	5	1	29	1	2	11	3	3	12.8571	345.571	1.48	31.5	14.3809	1	0	6	9	2
0	4	4	10	1	2	9.6	4	3	83.5714	348.571	1.4	33	16.8367	1	0	8	9	2
0	4	5	16	1	2	9.4	4	4	17.4286	355	1.47	35	16.197	1	1	0	9	2
0	4	5	17	1	2	9.6	3	3	51.4286	357.143	1.415	39	19.4783	2	1	5	9	2
0	5	2	13	1	2	10.2	4	3	8.57143	357.143	1.41	27.2	13.6814	1	1	2	9	2
0	4	2	15	1	2	9	3	2	60	397.143	1.368	29.3	15.6565	1	0	6	9	2
0	5	1	13	1	2	10.8	4	4	30	370.143	1.5	37.5	16.6667	1	1	1	9	2
0	5	2	5	1	2	11	2	3	25	374.429	1.55	40.5	16.8574	1	0	8	9	2
0	5	4	16	1	2	11	2	3	115.714	365.714	1.53	49.6	21.1884	2	1	1	9	2
0	4	1	14	1	2	10	4	3	0	368.571	1.52	40	17.313	1	1	0	9	2
0	4	2	19	1	2	10	3	3	160	368.571	1.394	34.4	17.7024	1	1	0	9	2
0	5	1	16	1	2	11	4	4	111.429	372.143	1.4	36.1	18.4184	1	1	3	9	2
0	5	3	11	1	2	11	3	1	55.7143	375	1.38	39	20.4789	1	1	4	9	2
0	5	3	13	1	2	11	3	2	34.2857	375.286	1.37	29.6	15.7707	1	1	1	9	2
0	4	2	30	1	2	10	2	2	205.714	435.714	1.561	60.3	24.7464	2	1	1	9	2
0	4	2	22	1	2	9.4	2	2	91.4286	378.571	1.325	25.5	14.5247	1	1	0	9	2
0	5	1	3	1	2	11	3	3	25.7143	385.714	1.53	47	20.0777	1	1	1	9	2
0	3	6	8	1	2	8.2	4	4	50	394.286	1.37	28	14.9182	1	1	3	9	2
0	5	2	27	1	2	11	3	3	15	395.143	1.37	36.4	19.3937	1	1	0	9	2
0	4	4	8	1	2	9.2	3	3	45	395.571	1.38	29.8	15.648	1	1	5	9	2
0	3	6	12	1	2	8.8	1	1	50	395.714	1.425	46	22.6531	2	1	2	9	2
0	5	2	11	1	2	11	3	3	85.7143	395.714	1.54	36.8	15.517	1	1	5	9	2
0	4	1	10	1	2	9	3	3	21.4286	399.286	1.35	27.5	15.0892	1	1	2	9	2
0	4	3	30	1	2	10	3	3	54.5714	399.286	1.4	52.6	26.8367	2	1	4	9	2
0	3	6	6	1	2	9.1	2	2	0	403.571	1.315	24	13.879	1	1	4	9	2
0	5	2	14	1	2	10	3	3	45.7143	404.286	1.38	33.3	17.4858	1	1	0	9	2
0	5	2	30	1	2	10	3	3	17.1429	408.571	1.3	28.1	16.6272	1	1	2	9	2
0	5	3	15	1	2	10.4	3	3	0	425	1.5	41.9	18.6222	1	1	0	9	2
0	5	4	12	1	2	10.6	4	4	60	417.143	1.42	32.5	16.1178	1	1	2	9	2
0	4	4	2	1	2	9.7	3	3	18.5714	421.429	1.35	30.8	16.8999	1	1	2	9	2
0	4	2	21	1	2	9.8	2	3	108.571	423.571	1.355	29.1	15.8495	1	1	0	9	2
0	5	1	19	1	2	10	3	3	45	526.571	1.47	29.7	13.7443	1	1	1	9	2
0	5	4	25	1	2	11	3	3	47.1429	457.714	1.49	40	18.0172	1	1	0	9	2
0	5	2	11	1	2	11.1	3	3	27.1429	488.571	1.44	52.2	25.1736	2	1	3	9	2
0	4	3	22	1	2	9	3	3	105.714	470	1.405	34.8	17.629	1	1	4	9	2
0	4	3	33	1	2	9	1	1	300.857	471.429	1.485	43	19.4991	2	1	2	9	2
0	4	3	8	1	2	9.2	4	4	2.85714	485.714	1.335	25.6	14.3641	1	0	7	9	2
0	4	1	10	1	2	10.2	3	3	57.1429	531.429	1.32	30.9	17.7342	1	1	2	9	2
0	5	2	18	1	2	11	3	3	76.5714	522.857	1.49	45.9	20.6747	2	1	4	9	2
0	4	1	16	1	2	9.5	3	3	12.8571	488.571	1.385	43.6	22.7293	2	1	4	9	2
0	5	6	28	1	2	11.1	3	3	111.429	543	1.57	43.2	17.5261	1	1	3	9	2
0	4	3	29	1	2	9	1	1	61.4286	575.714	1.28	25.5	15.564	1	1	2	9	2
0	4	4	18	1	2	11	1	1	40.7143	499.286	1.385	29.2	15.2224	1	1	0	9	2
0	3	3	26	1	2	8	2	1	137.143	554.286	1.34	26.1	14.5355	1	1	2	9	2
0	3	4	26	1	2	9	4	4	137.143	570	1.35	32.9	18.0521	1	1	3	9	2
0	4	2	22	1	2	10	2	2	30	595.286	1.487	47.1	21.3009	2	1	0	9	2
0	3	3	31	1	2	9	1	1	180	595.714	1.4	33.3	16.9898	1	1	1	9	2
0	4	1	32	1	2	10	2	2	45.7143	595.714	1.46	34.4	16.1381	1	1	0	9	2
0	5	1	7	1	2	11	3	3	67.8571	604.286	1.41	38	19.1137	1	1	0	9	2
0	4	4	4	1	2	9.4	3	3	17.1429	616.429	1.405	28	14.1842	1	0	10	9	2
0	5	1	4	1	2	10.9	4	4	8.57143	674.286	1.504	39	17.2413	1	1	4	9	2
0	5	3	30	1	2	11	4	3	214.286	651.429	1.41	30.5	15.3413	1	1	3	9	2
0	4	1	11	1	2	10.1	4	4	15	685.714	1.405	41.4	20.9724	2	0	6	9	2
0	3	2	17	1	2	9	2	2	47.1429	882.857	1.29	21	12.6194	1	1	2	9	2
0	4	2	33	1	2	9	4	4	31.4286	765.429	1.393	27.9	14.3781	1	1	3	9	2
0	3	5	10	1	2	8.5	4	4	0	960	1.29	24.1	14.4823	1	1	1	9	2
0	4	1	21	1	2	10	3	3	100	865.714	1.41	31	15.5928	1	1	0	9	2
0	4	4	25	1	2	9	3	3	227.143	957.143	1.44	35.1	16.9271	1	1	1	9	2
0	5	2	25	1	2	10	2	3	21.4286	532.143	1.49	36.3	16.3506	1	1	4	9.35	2
0	3	6	7	1	2	8.2	2	2	0	19.1429	1.3	28.1	16.6272	1	1	1	9.5	2
0	5	4	3	1	2	11	1	1	145.714	398.571	1.6	45	17.5781	1	1	3	9.5	2
0	5	5	10	1	2	11	3	2	8.57143	445	1.6	44.3	17.3047	1	0	7	9.5	2
0	4	2	14	1	2	9.8	3	2	65.7143	492.857	1.44	45.1	21.7496	2	1	3	9.5	2
0	5	4	1	1	2	10	1	1	180	575.714	1.36	35	18.923	1	1	1	9.5	2
0	3	1	11	1	2	8.6	4	4	32.8571	36.4286	1.275	26	15.9938	1	1	3	10	2
0	3	4	19	1	2	8	4	4	137.143	72.8571	1.19	19.1	13.4877	1	1	1	10	2
0	3	4	24	1	2	9	2	2	137.143	85.7143	1.325	27.6	15.7209	1	1	0	10	2
0	5	1	1	1	2	11	2	2	270	126.857	1.48	33	15.0657	1	1	3	10	2
0	4	2	26	1	2	11	2	3	17.8571	93.5714	1.487	38.6	17.4568	1	1	1	10	2
0	5	1	12	1	2	11	3	3	81.4286	90.7143	1.45	35.6	16.9322	1	1	5	10	2
0	4	1	22	1	2	10	2	2	117.857	95.7143	1.39	24.8	12.8358	1	1	1	10	2
0	4	3	26	1	2	9	1	1	34.2857	167.857	1.42	33.7	16.713	1	1	2	10	2
0	5	2	7	1	2	12	4	4	37.1429	114.286	1.65	54	19.8347	1	0	7	10	2
0	3	1	6	1	2	8.5	3	3	19.2857	124.143	1.32	31.8	18.2507	2	1	4	10	2
0	4	1	36	1	2	10	3	3	50.7143	126.429	1.44	41.8	20.1582	2	1	0	10	2
0	4	5	9	1	2	9.6	4	4	40.7143	128.571	1.4	29.7	15.1531	1	1	0	10	2
0	4	4	12	1	2	9.4	3	3	31.4286	132.857	1.325	28.7	16.3475	1	1	1	10	2
0	3	2	19	1	2	8	3	4	137.143	144.286	1.3	30	17.7515	2	1	2	10	2
0	3	4	29	1	2	9	4	4	137.143	138.571	1.39	46.1	23.86	2	1	1	10	2
0	3	1	10	1	2	8.8	4	4	21.4286	147.857	1.445	49	23.4672	2	1	1	10	2
0	4	2	32	1	2	10	1	1	102.857	171.429	1.461	38.2	17.8963	1	1	1	10	2
0	4	2	25	1	2	10	2	2	120	144.286	1.478	44.5	20.3709	2	1	3	10	2
0	3	4	23	1	2	9	4	4	137.143	180	1.32	23.9	13.7167	1	1	0	10	2
0	4	6	13	1	2	9.4	4	4	8.57143	151.429	1.38	31.7	16.6457	1	1	2	10	2
0	4	1	5	1	2	9.2	4	4	76.4286	152.143	1.325	29.9	17.031	1	1	2	10	2
0	4	6	5	1	2	9.4	3	3	231.429	167.571	1.395	31.7	16.2896	1	1	3	10	2
0	4	5	7	1	2	9.2	2	2	44.2857	161.714	1.445	46	22.0304	2	1	0	10	2
0	5	6	23	1	2	11.1	3	1	0	162.857	1.56	49.3	20.2581	1	1	1	10	2
0	3	1	14	1	2	8.6	3	3	7.14286	165.714	1.305	26	15.267	1	1	1	10	2
0	4	3	25	1	2	10	2	2	101.429	168.857	1.34	27.5	15.3152	1	1	1	10	2
0	4	5	13	1	2	9.7	1	2	0	169.286	1.45	38.9	18.5018	1	1	1	10	2
0	3	4	28	1	2	9	2	2	137.143	170	1.39	47.4	24.5329	2	1	1	10	2
0	4	2	37	1	2	9.7	4	4	147.143	171.429	1.335	44.5	24.9688	2	1	2	10	2
0	3	3	21	1	2	8	2	2	120	173.143	1.26	28.9	18.2036	2	1	2	10	2
0	4	6	11	1	2	9.2	3	3	300	176.429	1.435	33.2	16.1226	1	1	2	10	2
0	4	5	1	1	2	10	3	3	108.286	179.286	1.355	34.1	18.5727	1	1	3	10	2
0	4	3	25	1	2	10	3	3	167.143	182.143	1.46	40.8	19.1406	1	1	1	10	2
0	4	2	15	1	2	9.5	2	3	32.8571	214.143	1.44	38.4	18.5185	1	1	3	10	2
0	4	2	35	1	2	9.4	3	3	300	190.714	1.31	25.5	14.8593	1	1	5	10	2
0	5	2	18	1	2	11	4	4	33.5714	191.429	1.44	43	20.7369	2	0	7	10	2
0	5	1	8	1	2	12	4	4	90	202.143	1.46	48.7	22.8467	2	1	2	10	2
0	4	6	12	1	2	10.1	3	3	45	208	1.475	43.8	20.1321	2	1	1	10	2
0	4	3	28	1	2	10	2	3	85.7143	214.286	1.46	43.5	20.4072	2	1	2	10	2
0	5	1	20	1	2	10	4	2	38.5714	214.286	1.41	30.9	15.5425	1	1	0	10	2
0	3	3	28	1	2	9	3	3	222.857	261.571	1.34	31.7	17.6543	1	1	5	10	2
0	5	3	24	1	2	11	1	2	0	282.857	1.57	47	19.0677	1	1	5	10	2
0	4	2	23	1	2	10	4	3	72.8571	335.714	1.393	30.9	15.9241	1	1	0	10	2
0	5	5	8	1	2	11	3	3	77.1429	227.429	1.45	35.5	16.8847	1	1	2	10	2
0	5	2	23	1	2	10	3	3	50	244.286	1.37	27.7	14.7584	1	1	3	10	2
0	3	6	4	1	2	8.2	3	3	0	246.429	1.24	22	14.308	1	0	6	10	2
0	5	3	17	1	2	12	4	4	0	247.143	1.405	27.2	13.779	1	1	2	10	2
0	3	6	13	1	2	8.9	3	3	20	248.571	1.425	43	21.1757	2	1	2	10	2
0	4	2	18	1	2	9	1	2	81.4286	265.714	1.407	35.7	18.0335	1	1	0	10	2
0	4	3	21	1	2	10	2	2	230	261.429	1.43	48.4	23.6686	2	1	5	10	2
0	4	3	32	1	2	10	2	1	128.571	262.143	1.41	35.8	18.0071	1	1	1	10	2
0	5	4	20	1	2	10	3	3	128.571	265.714	1.4	27	13.7755	1	1	1	10	2
0	4	1	27	1	2	9	2	2	180	270	1.35	36.7	20.1372	2	1	0	10	2
0	4	1	34	1	2	10	3	3	98.5714	274.286	1.37	30.8	16.41	1	1	0	10	2
0	5	4	14	1	2	10	3	3	91.4286	319.286	1.47	39	18.048	1	1	1	10	2
0	5	1	26	1	2	10	3	3	46.4286	280	1.48	45.6	20.8181	2	1	2	10	2
0	4	1	2	1	2	10	4	3	360	297.857	1.65	40	14.6924	1	1	1	10	2
0	5	2	6	1	2	10.8	3	3	0	291.429	1.5	46.1	20.4889	2	1	5	10	2
0	4	3	20	1	2	9	2	3	22.2857	400	1.37	34.5	18.3814	1	1	1	10	2
0	4	3	20	1	2	9	4	4	82.8571	355.714	1.37	21	11.1887	1	1	0	10	2
0	5	1	4	1	2	12	4	3	45	307	1.42	32.9	16.3162	1	0	6	10	2
0	5	3	26	1	2	10	4	4	45.7143	308.571	1.35	32	17.5583	1	1	5	10	2
0	5	3	13	1	2	10.5	3	3	0	311.429	1.455	33.2	15.6824	1	1	4	10	2
0	4	3	14	1	2	9.8	4	4	10	312	1.33	28.3	15.9986	1	0	6	10	2
0	5	3	31	1	2	10	4	4	154.286	372.857	1.4	40	20.4082	2	1	1	10	2
0	4	1	7	1	2	9	3	3	42.8571	332.857	1.42	35	17.3577	1	1	1	10	2
0	4	1	9	1	2	9.5	3	3	4.28571	320	1.39	36.7	18.9949	1	1	2	10	2
0	3	4	27	1	2	9	3	2	137.143	418	1.36	26.6	14.3815	1	1	1	10	2
0	4	3	29	1	2	10	3	2	154.286	343.429	1.476	45.6	20.9311	2	1	3	10	2
0	5	2	8	1	2	10	3	3	39.2857	394.286	1.54	39.8	16.7819	1	0	7	10	2
0	4	3	23	1	2	10	3	3	128.571	342.143	1.45	33.3	15.8383	1	1	1	10	2
0	4	2	31	1	2	9.4	2	2	94.2857	344.286	1.255	24.3	15.4283	1	1	1	10	2
0	4	1	29	1	2	10	1	1	0	352.857	1.35	33.4	18.3265	1	1	1	10	2
0	4	3	2	1	2	10	4	4	117.143	358.571	1.595	48.2	18.9464	1	0	6	10	2
0	4	1	23	1	2	10	3	3	38.5714	360	1.37	42.5	22.6437	2	1	4	10	2
0	5	5	7	1	2	10.4	3	3	45	368.571	1.45	41.9	19.9287	2	1	2	10	2
0	5	2	2	1	2	10	4	4	128.571	370	1.43	31.5	15.4042	1	1	3	10	2
0	4	2	20	1	2	10	1	1	205.714	457.143	1.539	50.8	21.448	2	1	3	10	2
0	4	2	27	1	2	9	3	3	0	375.714	1.378	31.5	16.5887	1	1	0	10	2
0	5	1	7	1	2	10.6	3	3	66.4286	453.571	1.38	26	13.6526	1	1	1	10	2
0	5	2	12	1	2	10.2	3	4	12.8571	380.857	1.35	26.3	14.4307	1	1	0	10	2
0	5	3	29	1	2	10	4	4	162.857	388.571	1.46	43	20.1726	2	0	10	10	2
0	4	3	13	1	2	9.4	4	4	8.57143	390	1.385	35.9	18.7152	2	1	4	10	2
0	5	6	18	1	2	10.4	3	3	25.7143	422.143	1.53	47	20.0777	2	1	2	10	2
0	4	2	34	1	2	9.7	3	3	265.714	408.571	1.265	23.4	14.6229	1	1	0	10	2
0	4	2	21	1	2	11	1	1	37.1429	467.143	1.314	24.4	14.1319	1	1	0	10	2
0	4	3	24	1	2	10	1	1	95.7143	412.143	1.42	44	21.8211	2	1	1	10	2
0	4	2	12	1	2	10	3	3	58.5714	414.286	1.505	33.2	14.6577	1	1	3	10	2
0	4	1	5	1	2	10	3	3	102.857	526.429	1.45	35	16.6468	1	1	0	10	2
0	3	6	14	1	2	8.6	3	3	54.2857	438.571	1.265	25	15.6228	1	1	4	10	2
0	4	4	28	1	2	10	3	3	227.143	441.429	1.5	38.5	17.1111	1	1	2	10	2
0	5	4	17	1	2	11	3	3	0	471	1.5	38.4	17.0667	1	1	1	10	2
0	4	3	24	1	2	10	4	4	138.571	454.286	1.45	32.1	15.2675	1	1	3	10	2
0	5	4	11	1	2	10.5	3	3	180	491.429	1.415	36.4	18.1798	1	1	2	10	2
0	5	1	15	1	2	12	4	4	60	542.143	1.6	41.5	16.2109	1	1	4	10	2
0	4	1	25	1	2	10	3	3	77.1429	537.143	1.39	35	18.115	1	1	1	10	2
0	4	1	6	1	2	10	2	3	78.5714	582.857	1.48	30	13.6961	1	1	0	10	2
0	4	1	13	1	2	9.7	2	2	225.714	585	1.365	33.6	18.0332	1	0	6	10	2
0	4	1	26	1	2	10	4	3	85.7143	680.143	1.42	30	14.878	1	1	2	10	2
0	5	3	10	1	2	11	2	3	51.4286	854.571	1.58	35	14.0202	1	1	3	10	2
0	4	1	22	1	2	9	1	1	180	925.714	1.49	35	15.7651	1	1	0	10	2
0	4	1	23	1	2	9	2	3	78.5714	960	1.25	23	14.72	1	1	2	10	2
0	4	1	18	1	2	10	3	3	205.714	960	1.51	36	15.7888	1	1	0	10	2
0	5	3	15	1	2	12	4	3	180	960	1.42	38	18.8455	1	0	9	10	2
0	4	1	19	1	2	10	2	3	258.571	50	1.51	40.9	17.9378	1	1	2	11	2
0	3	4	20	1	2	9	4	4	137.143	133.571	1.265	21.8	13.6231	1	1	4	11	2
0	5	3	28	1	2	11	1	1	0	145.714	1.339	35	19.5212	1	1	1	11	2
0	4	2	27	1	2	10	2	1	280	160.429	1.38	36	18.9036	1	1	2	11	2
0	3	6	3	1	2	9	4	3	0	190.143	1.275	25.1	15.4402	1	1	4	11	2
0	5	6	21	1	2	10.9	3	3	0	181.429	1.53	46.7	19.9496	1	0	8	11	2
0	5	5	3	1	2	10.5	4	4	77.1429	190.286	1.55	47	19.563	1	1	1	11	2
0	5	3	27	1	2	10	4	4	17.1429	265.714	1.504	38.6	17.0644	1	1	4	11	2
0	4	3	15	1	2	10.1	4	4	10	318.571	1.355	45	24.5095	2	1	2	11	2
0	5	1	18	1	2	11	4	4	275	360	1.43	25.9	12.6657	1	1	3	11	2
0	4	2	8	1	2	9.5	3	3	48.5714	393.714	1.355	29.9	16.2852	1	1	5	11	2
0	5	4	2	1	2	10	3	3	8.57143	500	1.45	32	15.22	1	1	1	11	2
0	5	3	6	1	2	10.7	3	3	141.429	627.857	1.46	46.4	21.7677	2	1	5	11	2
0	4	6	8	1	2	10.1	4	4	94.2857	90	1.485	54.4	24.6687	2	0	7	7	1
0	3	2	27	1	2	9	2	3	137.143	125.143	1.31	26	15.1506	1	1	4	7	1
0	3	6	5	1	2	9	3	3	0	166.714	1.33	25.1	14.1896	1	0	6	7	1
0	5	4	4	1	2	11	2	1	0	178.571	1.52	40	17.313	1	1	3	7	1
0	4	4	29	1	2	9	3	3	30	212.857	1.5	50.9	22.6222	2	1	5	7	1
0	5	4	15	1	2	10	4	4	92.1429	286.857	1.53	44.7	19.0952	1	1	4	7	1
0	5	3	23	1	2	11	2	2	90	252.857	1.482	35.3	16.0723	1	1	1	7	1
0	3	2	31	1	2	9	4	4	137.143	270.714	1.42	45	22.317	2	1	3	7	1
0	3	1	1	1	2	9	3	3	12.1429	273.571	1.325	28.6	16.2905	1	1	4	7	1
0	3	2	25	1	2	8	4	4	137.143	275	1.31	26	15.1506	1	1	4	7	1
0	5	4	2	1	2	10.9	1	1	26.4286	290.143	1.65	63.4	23.2874	2	1	2	7	1
0	5	3	7	1	2	10.3	3	3	8.57143	392.143	1.39	39.3	20.3406	2	0	8	7	1
0	5	6	19	1	2	10.2	3	3	25.7143	427.143	1.36	29.4	15.8953	1	0	6	7	1
0	4	4	19	1	2	10	1	2	119.429	480	1.4	60	30.6122	2	0	6	7	1
0	4	5	14	1	2	9.8	4	4	11.4286	420	1.455	33.7	15.9186	1	0	7	7	1
0	5	4	5	1	2	10.7	3	3	14.2857	431.429	1.42	31.9	15.8203	1	0	9	7	1
0	5	3	25	1	2	11	2	1	0	471.429	1.373	33.1	17.5585	1	1	2	7	1
0	4	3	27	1	2	9	1	1	181.429	446.429	1.48	46.8	21.366	2	0	6	7	1
0	5	4	8	1	2	10.4	3	3	0	465.714	1.39	40.5	20.9616	2	0	7	7	1
0	5	2	15	1	2	11	1	1	81.4286	694.286	1.5	53.5	23.7778	2	0	14	7	1
0	3	2	26	1	2	9	4	4	137.143	480	1.37	30	15.9838	1	1	1	7	1
0	4	4	14	1	2	9.3	1	1	52.4286	494.857	1.3	36	21.3018	2	0	12	7	1
0	5	2	3	1	2	10	3	2	0	504.286	1.14	30	23.084	2	0	8	7	1
0	5	4	9	1	2	10.8	4	4	88.5714	545.714	1.525	44.7	19.2206	1	1	2	7	1
0	4	3	32	1	2	9	4	1	114.286	556.857	1.39	39.7	20.5476	2	0	7	7	1
0	5	3	29	1	2	11	3	3	60	577.143	1.505	42.6	18.8077	1	0	10	7	1
0	5	2	12	1	2	11	3	3	12.8571	617.143	1.48	31.7	14.4722	1	0	13	7	1
0	5	2	10	1	2	11	3	3	5	754.286	1.435	40	19.4248	1	1	3	7	1
0	5	3	26	1	2	11	4	4	8.57143	407.857	1.41	34.8	17.5041	1	0	6	7.5	1
0	5	1	2	1	2	10.8	3	3	25.7143	574.286	1.65	45	16.5289	1	0	11	7.5	1
0	5	3	9	1	2	10	3	3	17.1429	855	1.38	37.1	19.4812	1	1	5	7.5	1
0	5	2	1	1	2	10.5	3	3	61.4286	605	1.4	36	18.3673	1	1	3	7.6	1
0	4	6	15	1	2	10	2	4	25.7143	333	1.3	37.7	22.3077	2	1	4	8	1
0	5	6	30	1	2	10.3	1	2	18.5714	19.4286	1.465	52.2	24.3218	2	1	4	8	1
0	3	2	28	1	2	8	4	4	137.143	27.1429	1.35	30	16.4609	1	1	4	8	1
0	4	5	5	1	2	9.5	4	4	51.4286	61.4286	1.33	21	11.8718	1	0	7	8	1
0	5	3	21	1	2	11	4	2	42.8571	150	1.43	36.7	17.9471	1	1	2	8	1
0	5	4	1	1	2	10.3	3	3	45	95.7143	1.49	42.2	19.0082	1	1	3	8	1
0	5	4	24	1	2	11	3	2	42.8571	105	1.365	32.6	17.4965	1	1	4	8	1
0	3	1	7	1	2	9	3	3	57.1429	102.857	1.33	30.3	17.1293	1	1	0	8	1
0	5	5	16	1	2	10.8	3	3	12.8571	112.857	1.45	30.4	14.459	1	1	3	8	1
0	3	3	33	1	2	9	4	1	188.571	135.857	1.435	35.4	17.1909	1	1	2	8	1
0	3	1	12	1	2	8.9	4	4	77.1429	138.571	1.425	31.7	15.611	1	1	0	8	1
0	5	4	13	1	2	10.8	3	3	184.286	259.286	1.455	35.9	16.9578	1	1	3	8	1
0	5	1	2	1	2	11	4	4	51.4286	151.429	1.42	31	15.3739	1	1	4	8	1
0	3	1	8	1	2	8.7	3	3	45.1429	153.714	1.385	54.1	28.2032	2	1	2	8	1
0	3	2	24	1	2	8	3	3	137.143	155	1.5	35	15.5556	1	1	5	8	1
0	5	1	10	1	2	10	4	4	67.8571	235.714	1.57	55	22.3133	2	1	1	8	1
0	4	2	24	1	2	9.7	2	3	308.571	165	1.35	30.5	16.7353	1	1	1	8	1
0	4	2	29	1	2	10	3	3	5.71429	162.143	1.474	35.3	16.2472	1	1	1	8	1
0	5	2	19	1	2	11	4	4	0	162.857	1.33	30.5	17.2424	1	1	2	8	1
0	3	2	18	1	2	8	1	1	137.143	167.143	1.33	25	14.1331	1	1	5	8	1
0	5	3	19	1	2	12	4	4	18.5714	171.714	1.464	38.9	18.1496	1	1	3	8	1
0	4	6	7	1	2	9.2	4	4	62.8571	188.571	1.405	29.4	14.8934	1	1	4	8	1
0	5	4	11	1	2	11	3	3	17.1429	190.714	1.57	35	14.1994	1	1	4	8	1
0	4	2	38	1	2	9.9	4	4	231.429	192.143	1.34	24.5	13.6445	1	1	1	8	1
0	4	6	9	1	2	9.7	2	2	0	197.143	1.355	28.8	15.6861	1	1	2	8	1
0	4	1	7	1	2	9.5	2	3	8.57143	197.857	1.375	31.4	16.6083	1	1	4	8	1
0	4	6	10	1	2	9.6	3	3	21.4286	201.429	1.28	22.2	13.5498	1	1	1	8	1
0	4	6	1	1	2	9.9	3	3	51.4286	205.714	1.425	27.2	13.3949	1	1	1	8	1
0	4	2	9	1	2	10	1	1	37.1429	238.571	1.44	35.7	17.2164	1	1	4	8	1
0	4	3	11	1	2	9.2	4	3	1.42857	216.429	1.305	25.1	14.7385	1	1	2	8	1
0	3	5	13	1	2	8.5	4	4	25.7143	244.286	1.32	23.8	13.6593	1	1	3	8	1
0	3	2	30	1	2	8	3	3	137.143	238.571	1.39	30	15.5271	1	1	5	8	1
0	4	5	6	1	2	9.6	3	3	38.5714	248.571	1.43	32	15.6487	1	0	6	8	1
0	5	1	10	1	2	11.1	3	3	0	231.429	1.475	42	19.3048	1	1	1	8	1
0	5	3	30	1	2	10	1	1	42.8571	231.429	1.334	26.5	14.8914	1	1	2	8	1
0	5	5	2	1	2	10.8	4	4	17.1429	240	1.525	59.5	25.5845	2	1	1	8	1
0	4	5	3	1	2	9.6	3	2	80	244.286	1.37	35.3	18.8076	1	1	3	8	1
0	3	1	5	1	2	8.7	3	3	0	257.143	1.275	19.7	12.1184	1	0	6	8	1
0	4	2	30	1	2	9.2	4	4	80	260	1.29	25.7	15.4438	1	1	2	8	1
0	5	2	4	1	2	11	2	2	47.1429	264.286	1.48	44.6	20.3616	1	1	3	8	1
0	4	4	20	1	2	10	3	3	38.5714	267.143	1.42	30	14.878	1	1	4	8	1
0	4	4	34	1	2	10.1	4	4	0	270	1.595	59.6	23.4274	2	1	4	8	1
0	5	1	1	1	2	10.8	2	3	15.7143	287.857	1.6	47	18.3594	1	1	5	8	1
0	4	2	7	1	2	9.9	4	4	0	274.286	1.425	35.1	17.2853	1	1	4	8	1
0	4	3	3	1	2	9.2	3	3	21.4286	274.286	1.455	40.2	18.9889	2	1	3	8	1
0	5	2	5	1	2	11	3	3	68.5714	278.571	1.51	43.1	18.9027	1	0	6	8	1
0	5	4	21	1	2	10	3	3	162.857	288.571	1.61	50	19.2894	1	1	3	8	1
0	5	2	8	1	2	10.4	3	3	0	284.286	1.44	34.4	16.5895	1	1	4	8	1
0	4	1	3	1	2	9.5	2	1	7.14286	290.714	1.405	39.5	20.0099	2	0	8	8	1
0	4	2	17	1	2	9	4	4	17.1429	330	1.32	25.6	14.6924	1	1	1	8	1
0	4	3	1	1	2	10	2	3	28.5714	291.429	1.4	30.6	15.6122	1	1	1	8	1
0	5	3	8	1	2	10.2	4	4	60	299.286	1.43	28.8	14.0838	1	1	2	8	1
0	5	4	7	1	2	11.1	3	3	12.8571	300	1.475	41.8	19.2129	1	1	3	8	1
0	5	3	6	1	2	11	2	2	128.571	300	1.57	49	19.8791	1	1	2	8	1
0	5	1	5	1	2	11	3	3	56.2857	330.714	1.44	31.2	15.0463	1	1	2	8	1
0	4	2	16	1	2	10	3	3	42.8571	312.857	1.388	31.1	16.1429	1	1	4	8	1
0	5	3	1	1	2	10.3	4	4	0	322.857	1.41	30.5	15.3413	1	1	3	8	1
0	5	2	28	1	2	10	4	4	6.42857	359.143	1.511	38.9	17.0381	1	0	6	8	1
0	4	5	10	1	2	9.2	3	3	60	317.714	1.37	27	14.3854	1	0	9	8	1
0	5	2	14	1	2	10.7	3	3	58.5714	399.286	1.35	33.3	18.2716	1	0	7	8	1
0	5	3	5	1	2	11.2	3	3	188.571	327.857	1.435	46.9	22.7756	2	1	2	8	1
0	5	4	10	1	2	10.3	3	3	8.57143	329.286	1.41	44.2	22.2323	2	1	5	8	1
0	3	2	29	1	2	9	4	4	137.143	333.571	1.35	25	13.7174	1	1	1	8	1
0	5	3	12	1	2	10	4	3	0	349	1.37	28.7	15.2912	1	0	7	8	1
0	5	6	26	1	2	10.7	3	3	102.857	422.857	1.555	57.9	23.9452	2	1	3	8	1
0	3	3	30	1	2	10	3	1	68.5714	360	1.36	38.7	20.9234	2	1	2	8	1
0	4	4	21	1	2	11	3	3	77.1429	340	1.31	30.3	17.6563	1	1	5	8	1
0	5	1	14	1	2	10	1	1	65.7143	348.571	1.4	27.5	14.0306	1	0	6	8	1
0	5	1	15	1	2	11.1	4	4	17.1429	423.571	1.62	46	17.5278	1	1	2	8	1
0	4	6	6	1	2	10.1	3	3	37.1429	361.429	1.435	31.7	15.3941	1	1	1	8	1
0	5	2	4	1	2	11.1	3	3	8.57143	385.714	1.49	37.5	16.8911	1	0	7	8	1
0	5	3	2	1	2	10.9	2	3	23.1429	381.857	1.46	31.9	14.9653	1	1	0	8	1
0	3	2	20	1	2	8	4	4	120	480.143	1.3	30.9	18.284	2	1	3	8	1
0	5	4	22	1	2	10	4	3	42.8571	387.857	1.51	48.6	21.3149	2	1	1	8	1
0	5	3	3	1	2	11	4	3	20	388.571	1.495	31.3	14.0043	1	1	4	8	1
0	4	4	3	1	2	10	4	2	25.7143	397.143	1.4	40	20.4082	2	1	4	8	1
0	5	3	22	1	2	10	3	3	34.2857	398.571	1.531	37.8	16.1265	1	1	0	8	1
0	5	4	3	1	2	10.9	3	3	88	402.857	1.46	42.4	19.8912	1	1	5	8	1
0	4	1	20	1	2	10	1	2	107.143	417.143	1.415	36	17.98	1	1	5	8	1
0	4	6	14	1	2	9.8	4	4	42.8571	412	1.385	29.4	15.3267	1	1	5	8	1
0	5	5	11	1	2	10.3	3	3	8.57143	417.143	1.585	36	14.3299	1	1	1	8	1
0	5	4	19	1	2	10	3	2	18.5714	420	1.49	36	16.2155	1	1	3	8	1
0	4	3	23	1	2	9	3	1	6.42857	424.286	1.38	40	21.004	2	1	0	8	1
0	4	4	11	1	2	9.2	3	3	90	467.857	1.425	34.5	16.9898	1	1	4	8	1
0	3	1	2	1	2	9.1	4	4	32.8571	490.857	1.335	27	15.1496	1	1	0	8	1
0	5	1	3	1	2	10.6	4	4	25.7143	437.143	1.35	27.4	15.0343	1	1	1	8	1
0	4	1	14	1	2	10.1	3	3	35.7143	440	1.495	61.4	27.4717	2	1	3	8	1
0	5	3	7	1	2	11	3	4	360	462.857	1.47	38.8	17.9555	1	1	3	8	1
0	4	4	1	1	2	9.9	3	3	8.57143	466.429	1.41	43.6	21.9305	2	0	8	8	1
0	5	2	14	1	2	12	1	1	137.143	468.571	1.375	26	13.7521	1	0	7	8	1
0	4	2	4	1	2	9.6	3	3	8.57143	474.286	1.385	38	19.81	2	1	2	8	1
0	3	2	20	1	2	8	4	4	137.143	479.286	1.3	25	14.7929	1	1	1	8	1
0	5	4	4	1	2	10.2	3	3	27.8571	481.429	1.37	39.6	21.0986	2	1	5	8	1
0	4	5	4	1	2	9.8	3	3	21.4286	487.143	1.4	33	16.8367	1	1	1	8	1
0	5	5	5	1	2	10.2	2	3	68.5714	487.143	1.545	53	22.2034	2	1	3	8	1
0	5	1	27	1	2	11	3	3	34.2857	500	1.57	46.2	18.7432	1	1	2	8	1
0	5	2	24	1	2	10	3	1	67.7143	557.857	1.42	30.8	15.2747	1	1	5	8	1
0	4	2	25	1	2	10.1	2	3	145.714	517.143	1.33	25	14.1331	1	1	1	8	1
0	4	5	15	1	2	10	1	2	68.5714	555.714	1.43	39.5	19.3163	1	1	3	8	1
0	4	3	34	1	2	10.1	4	4	81.4286	535.714	1.49	41.4	18.6478	1	1	4	8	1
0	5	3	12	1	2	10.5	2	3	4.71429	536.429	1.48	37.1	16.9375	1	0	6	8	1
0	5	4	14	1	2	10.5	3	3	54.2857	571.429	1.545	43.7	18.3073	1	1	3	8	1
0	5	4	23	1	2	10	3	3	0	651.429	1.48	36.7	16.7549	1	1	4	8	1
0	5	5	9	1	2	10.8	2	4	154.286	642.857	1.5	54.9	24.4	2	1	4	8	1
0	5	6	25	1	2	10.3	3	3	111.429	656.429	1.46	38	17.827	1	1	2	8	1
0	5	1	5	1	2	11.1	3	3	197.143	668.429	1.405	28.5	14.4375	1	1	4	8	1
0	5	1	8	1	2	11	2	3	17.1429	714.286	1.5	38	16.8889	1	1	2	8	1
0	4	2	32	1	2	9.5	3	3	8.57143	758.571	1.46	47.5	22.2837	2	1	4	8	1
0	5	2	7	1	2	10.9	3	3	30	781.429	1.57	46	18.662	1	1	4	8	1
0	4	1	15	1	2	9.3	3	3	0	833.571	1.425	41	20.1908	2	0	6	8	1
0	4	1	12	1	2	9.6	3	1	1.85714	924.286	1.31	27	15.7333	1	1	5	8	1
0	5	5	13	1	2	10.6	3	3	34.2857	781.429	1.44	33	15.9144	1	0	10	8.2	1
0	5	3	8	1	2	10	3	3	42.8571	672.857	1.43	27	13.2036	1	1	2	8.4	1
0	4	3	28	1	2	10	3	3	143.571	115.714	1.35	28.5	15.6379	1	1	4	8.5	1
0	4	4	27	1	2	9	2	2	102.857	251.429	1.26	27.3	17.1958	1	0	6	8.5	1
0	4	1	35	1	2	9	4	4	71.4286	158.571	1.47	35.7	16.5209	1	1	0	8.5	1
0	5	2	2	1	2	10.3	3	3	4.28571	300	1.38	29.8	15.648	1	1	4	8.5	1
0	5	5	4	1	2	10.6	3	3	30	278.571	1.4	30.4	15.5102	1	1	3	8.5	1
0	4	4	17	1	2	9	3	3	72.8571	338.571	1.54	41.8	17.6252	1	1	2	8.5	1
0	5	3	20	1	2	11	4	4	0	360	1.54	45.6	19.2275	1	1	3	8.5	1
0	5	4	15	1	2	10.7	3	3	4.28571	461.429	1.45	37.8	17.9786	1	1	1	8.5	1
0	4	6	4	1	2	9.8	4	4	0	886.286	1.36	42.1	22.7617	2	0	11	4	0
0	5	4	8	1	2	11	3	3	171	260	1.61	35.4	13.6569	1	0	17	5	0
0	4	4	5	1	2	9.2	4	4	0	310	1.36	33.6	18.1661	1	0	8	5	0
0	5	2	17	1	2	11	4	4	141.429	342.857	1.46	40.7	19.0936	1	0	7	5	0
0	3	3	25	1	2	9	4	3	154.286	530.857	1.358	26.3	14.2612	1	0	10	5	0
0	5	3	27	1	2	10	2	2	154.286	711.429	1.35	38.1	20.9053	2	0	11	5	0
0	5	1	6	1	2	10	1	1	185.714	711.429	1.38	25	13.1275	1	0	7	5	0
0	5	3	16	1	2	10	1	1	154.286	837.857	1.45	46	21.8787	2	0	7	5	0
0	3	2	21	1	2	9	3	4	137.143	175.714	1.3	26	15.3846	1	0	6	6	0
0	3	1	15	1	2	9.1	4	4	35	197.857	1.36	27.1	14.6518	1	1	3	6	0
0	4	1	6	1	2	10	3	3	59.1429	365.714	1.555	54.2	22.415	2	0	7	6	0
0	5	1	6	1	2	10.5	4	4	0	461.429	1.53	48.8	20.8467	2	1	4	6	0
0	4	4	15	1	2	9	2	2	70.4286	677.143	1.45	36	17.1225	1	0	10	6	0
1	7	1	4	1	2	12.2	3	3	45.7143	10.7143	1.6	50	19.5312	1	0	7	9	2
1	7	4	16	1	2	12.5	3	3	135.714	116.429	1.697	58.7	20.3833	1	1	3	9	2
1	7	2	5	1	2	12.2	3	2	34.2857	163.571	1.56	44	18.0802	1	1	2	9	2
1	7	4	13	1	2	12.6	3	3	17.1429	172.857	1.462	43.2	20.2111	1	0	7	9	2
1	7	3	6	1	2	12.7	3	3	60	175	1.66	43	15.6046	1	1	2	9	2
1	6	7	4	1	2	11.5	3	3	85.7143	225.714	1.5	37	16.4444	1	1	0	9	2
1	6	6	1	1	2	12.1	4	4	95.7143	197.857	1.63	57	21.4536	1	1	3	9	2
1	7	4	9	1	2	12.3	3	3	22.8571	253.571	1.55	54	22.4766	2	1	0	9	2
1	6	4	7	1	2	11.5	3	2	111.429	254.286	1.473	45.5	20.9704	1	1	0	9	2
1	6	3	6	1	2	11.4	4	4	17.1429	302.143	1.54	41	17.2879	1	1	0	9	2
1	7	7	12	1	2	12.3	3	3	60	265.714	1.59	41	16.2177	1	1	2	9	2
1	6	8	2	1	2	12.1	3	3	34.2857	266.429	1.46	45	21.1109	1	1	3	9	2
1	7	1	21	1	2	12.2	2	3	102.857	268.571	1.54	39	16.4446	1	1	1	9	2
1	6	6	5	1	2	12	2	3	72.8571	280	1.69	76	26.6097	2	1	5	9	2
1	6	8	13	1	2	11.6	3	3	12.8571	298.571	1.59	42	16.6133	1	1	0	9	2
1	6	3	3	1	2	11.7	3	3	28.5714	311.429	1.55	42	17.4818	1	1	3	9	2
1	6	8	22	1	2	11.2	3	3	30	302.143	1.48	32	14.6092	1	1	0	9	2
1	6	7	5	1	2	11.9	3	3	85.7143	360.714	1.62	57	21.7193	2	1	0	9	2
1	6	1	1	1	2	11.6	3	3	5.71429	310.714	1.65	50	18.3655	1	1	1	9	2
1	6	4	12	1	2	11.6	3	3	14.2857	314.286	1.6	43	16.7969	1	1	0	9	2
1	7	1	15	1	2	12.2	3	3	34.2857	333.571	1.61	50	19.2894	1	1	4	9	2
1	7	1	20	1	2	12.3	4	4	57.1429	339.286	1.63	47	17.6898	1	1	3	9	2
1	6	4	16	1	2	11.4	3	3	110	352.857	1.48	34	15.5223	1	1	5	9	2
1	7	1	24	1	2	13	3	3	17.1429	358.571	1.68	58	20.5499	1	0	8	9	2
1	7	4	6	1	2	12.4	4	2	0	374.286	1.459	29.9	14.0463	1	1	4	9	2
1	7	4	7	1	2	12.6	3	3	20	403.571	1.66	49	17.782	1	1	0	9	2
1	7	3	18	1	2	12.7	3	3	180	378.571	1.536	37.4	15.8522	1	1	0	9	2
1	6	8	21	1	2	11.2	3	3	32.8571	385.714	1.52	38	16.4474	1	1	0	9	2
1	7	1	22	1	2	12.2	2	3	17.1429	388.571	1.63	41	15.4315	1	1	3	9	2
1	6	1	4	1	2	11.4	3	3	34.2857	404.286	1.44	39	18.8079	1	1	2	9	2
1	7	6	1	1	2	12.8	2	1	34.2857	406.429	1.56	79	32.4622	2	1	3	9	2
1	6	1	9	1	2	11.2	3	3	40	501.429	1.39	29	15.0096	1	1	3	9	2
1	7	3	12	1	2	12.8	2	2	30	412.143	1.486	37.2	16.8463	1	1	4	9	2
1	6	4	20	1	2	11.5	3	3	39.2857	417.857	1.53	47	20.0777	1	1	0	9	2
1	6	4	6	1	2	11.8	3	3	109.286	442.143	1.58	40	16.0231	1	1	1	9	2
1	6	8	19	1	2	11.3	3	3	128.571	428.429	1.44	33	15.9144	1	0	6	9	2
1	7	4	15	1	2	12.7	1	2	51.4286	432.857	1.47	35.7	16.5209	1	1	4	9	2
1	6	3	7	1	2	11.3	2	3	85.7143	491.429	1.46	31	14.5431	1	1	3	9	2
1	7	5	13	1	2	12.5	3	3	2.14286	457.143	1.47	43	19.8991	1	0	7	9	2
1	6	1	8	1	2	11.5	3	4	17.1429	463.286	1.61	51	19.6752	1	1	0	9	2
1	6	7	1	1	2	11.9	3	4	25.7143	504.286	1.62	36	13.7174	1	1	0	9	2
1	6	6	8	1	2	11.2	3	3	35.7143	498.571	1.51	40	17.5431	1	1	2	9	2
1	7	4	3	1	2	12.7	2	2	10.2857	503	1.557	50.7	20.9137	1	0	6	9	2
1	7	1	18	1	2	12.4	3	3	34.2857	546.429	1.69	48	16.8061	1	1	3	9	2
1	6	1	3	1	2	12	2	2	248.571	515.714	1.58	41	16.4237	1	0	6	9	2
1	6	4	3	1	2	11.7	1	1	62.8571	580	1.584	43.4	17.2973	1	1	2	9	2
1	6	4	18	1	2	11.4	2	3	21.4286	612.857	1.64	58	21.5645	2	1	2	9	2
1	7	4	5	1	2	12.8	3	3	34.2857	600	1.54	41	17.2879	1	1	2	9	2
1	6	1	13	1	2	11.4	3	3	31.4286	672.143	1.57	37	15.0108	1	1	3	9	2
1	6	4	21	1	2	11.2	3	3	60	627.143	1.44	41	19.7724	1	1	2	9	2
1	6	3	9	1	2	11.6	3	3	0	728.571	1.63	49	18.4425	1	1	3	9	2
1	6	4	11	1	2	12.1	3	3	0	651.429	1.559	50.8	20.9012	1	1	5	9	2
1	7	5	9	1	2	12.7	2	3	28.5714	748.571	1.6	56	21.875	1	1	4	9	2
1	6	8	3	1	2	12.1	3	3	107.143	692.857	1.57	45	18.2563	1	1	0	9	2
1	6	1	14	1	2	12	3	1	17.1429	891.429	1.63	54	20.3244	1	1	2	9	2
1	6	8	4	1	2	12	1	2	222.857	202.143	1.6	60	23.4375	2	1	2	9.5	2
1	7	4	172	1	2	13	2	2	14.2857	320.714	1.672	45	16.0968	1	1	1	9.5	2
1	6	4	3	1	2	11.9	3	3	22.8571	137.857	1.52	32	13.8504	1	1	1	10	2
1	6	7	7	1	2	11.9	3	3	90	209.429	1.52	53	22.9398	2	0	7	10	2
1	6	7	9	1	2	11.2	2	2	78.5714	231.429	1.5	43	19.1111	1	1	2	10	2
1	7	1	44	1	2	12.7	3	3	97.1429	241.714	1.6	46	17.9687	1	0	7	10	2
1	6	7	10	1	2	11.3	3	3	68.5714	265	1.57	49	19.8791	1	1	2	10	2
1	6	1	27	1	2	12	2	2	48.5714	440	1.53	42	17.9418	1	1	4	10	2
1	6	7	3	1	2	11.7	3	3	25.7143	360	1.65	50	18.3655	1	1	2	11	2
1	7	1	21	1	2	12.2	3	3	25.7143	59.2857	1.51	40	17.5431	1	1	5	7	1
1	6	1	11	1	2	12.1	4	4	34.7143	144.286	1.5	50	22.2222	2	0	8	7	1
1	7	1	17	1	2	12.4	3	3	162.857	122.571	1.63	56	21.0772	1	1	4	7	1
1	6	1	5	1	2	11.8	3	3	107.143	137.143	1.55	37.6	15.6504	1	1	5	7	1
1	6	1	16	1	2	12	4	4	107.143	172.571	1.52	43	18.6115	1	1	1	7	1
1	6	4	8	1	2	11.7	3	3	32.1429	177.143	1.597	57.9	22.7022	2	0	6	7	1
1	6	4	5	1	2	11.2	3	2	34.2857	181.429	1.407	28.2	14.2449	1	0	6	7	1
1	7	5	1	1	2	12.5	3	3	80	193.571	1.64	55	20.4491	1	0	8	7	1
1	6	1	17	1	2	11.6	4	3	85.7143	214.286	1.53	42	17.9418	1	1	5	7	1
1	7	1	23	1	2	12.2	3	2	22.8571	218	1.62	51.2	19.5092	1	1	2	7	1
1	6	1	8	1	2	11.7	1	3	6.42857	355.714	1.53	43	18.369	1	1	5	7	1
1	7	3	8	1	2	12.5	3	3	202.857	252.143	1.638	61.8	23.0335	2	1	2	7	1
1	7	2	14	1	2	12.5	3	3	19.2857	254.286	1.64	47	17.4747	1	1	1	7	1
1	7	7	4	1	2	13	4	4	0	260	1.53	49	20.9321	1	1	3	7	1
1	7	4	9	1	2	12.5	4	4	0	265.714	1.571	55.5	22.4875	2	1	2	7	1
1	7	2	2	1	2	12.2	3	3	71.4286	270	1.57	50	20.2848	1	1	5	7	1
1	6	3	13	1	2	11.3	3	3	60	273.571	1.55	41	17.0656	1	1	1	7	1
1	6	1	21	1	2	11.7	3	4	33.5714	274	1.56	52	21.3675	2	0	8	7	1
1	7	2	3	1	2	12.6	2	3	109.286	351.429	1.64	56	20.8209	1	0	7	7	1
1	7	3	7	1	2	12.7	3	3	45	284.286	1.65	49	17.9982	1	1	2	7	1
1	6	4	22	1	2	11.8	3	3	18.5714	312.857	1.55	44	18.3143	1	1	2	7	1
1	7	3	15	1	2	12.9	4	3	38.5714	317.857	1.543	49.1	20.6229	1	1	4	7	1
1	7	3	16	1	2	12.5	1	1	48.5714	322.857	1.525	43.3	18.6187	1	0	7	7	1
1	7	4	8	1	2	12.4	4	4	4.28571	293.571	1.669	42.4	15.2214	1	1	2	7	1
1	7	6	14	1	2	12.2	3	3	51.4286	300	1.53	41	17.5146	1	1	0	7	1
1	7	7	9	1	2	12.5	3	3	8.57143	313.571	1.49	44	19.8189	1	0	8	7	1
1	7	1	8	1	2	12.2	3	3	17.1429	318.571	1.575	41	16.5281	1	0	8	7	1
1	7	7	7	1	2	12.7	3	3	107.143	321.429	1.54	63	26.5643	2	1	1	7	1
1	6	4	13	1	2	11.2	3	3	154.286	377.143	1.467	41	19.0513	1	1	3	7	1
1	7	4	7	1	2	13	4	4	0	336.571	1.558	55	22.6583	2	0	6	7	1
1	7	3	5	1	2	12.8	2	3	34.2857	445	1.53	55	23.4952	2	1	4	7	1
1	6	3	18	1	2	12	4	3	64.2857	339.286	1.62	41	15.6226	1	1	3	7	1
1	6	3	4	1	2	12.1	3	2	137.143	342.857	1.61	56	21.6041	2	1	2	7	1
1	6	1	15	1	2	12	2	1	0	348.571	1.56	40	16.4366	1	0	6	7	1
1	6	4	7	1	2	11.8	3	3	47.1429	353	1.58	43	17.2248	1	1	3	7	1
1	6	6	2	1	2	11.7	2	2	38.5714	362.857	1.48	49	22.3703	2	1	4	7	1
1	7	3	1	1	2	12.9	3	3	0	364.286	1.65	48	17.6309	1	0	6	7	1
1	6	4	10	1	2	11.2	3	3	21.4286	419.286	1.474	49.4	22.7369	2	0	6	7	1
1	6	6	3	1	2	11.9	2	2	64.2857	398.571	1.48	43	19.6311	1	1	5	7	1
1	7	7	8	1	2	12.6	4	4	140	415.714	1.47	61	28.229	2	0	11	7	1
1	7	1	9	1	2	13	2	2	90	480	1.58	55	22.0317	1	0	12	7	1
1	7	1	7	1	2	13	3	3	120	430.714	1.7	48	16.609	1	1	2	7	1
1	7	4	1	1	2	13	3	3	104.286	788.143	1.561	71.9	29.5069	2	1	4	7	1
1	6	1	14	1	2	11.4	4	4	137.143	520.714	1.61	55	21.2183	2	0	9	7	1
1	7	1	10	1	2	12.9	2	2	21.4286	497.143	1.655	42	15.3339	1	0	6	7	1
1	7	4	11	1	2	12.8	3	3	0	459.286	1.61	49	18.9036	1	1	4	7	1
1	6	4	4	1	2	11.7	3	3	42.8571	557.143	1.516	47	20.4503	1	1	0	7	1
1	6	7	2	1	2	11.8	3	3	32.1429	519.286	1.52	40	17.313	1	1	3	7	1
1	7	3	4	1	2	12.8	3	3	150	541.429	1.64	52	19.3337	1	0	6	7	1
1	6	4	1	1	2	12	4	4	28.5714	543.571	1.566	43.6	17.7788	1	1	3	7	1
1	6	1	1	1	2	11.4	3	3	21.4286	570.286	1.63	48	18.0662	1	1	4	7	1
1	7	5	21	1	2	12.2	3	3	0	763.571	1.59	53	20.9644	1	0	8	7	1
1	6	3	1	1	2	11.9	3	3	19.2857	93.5714	1.52	41	17.7458	1	1	1	7.5	1
1	6	4	17	1	2	11.9	3	3	0	194.286	1.467	35.6	16.5421	1	0	6	7.5	1
1	6	3	14	1	2	11.3	3	3	64.2857	292.143	1.58	51	20.4294	1	1	3	7.5	1
1	6	3	21	1	2	11.9	3	3	38.5714	390.714	1.55	41	17.0656	1	1	3	7.5	1
1	7	3	8	1	2	12.5	2	2	94.2857	294.286	1.62	56	21.3382	1	0	7	7.5	1
1	7	2	1	1	2	12.5	3	3	71.4286	298.571	1.43	44	21.5169	1	1	4	7.5	1
1	7	2	16	1	2	12	3	3	150	304.286	1.54	40	16.8663	1	1	4	7.5	1
1	6	1	16	1	2	11.9	2	2	71.4286	331.429	1.64	39	14.5003	1	1	3	7.5	1
1	7	3	3	1	2	12.9	1	3	65.7143	361.429	1.56	44	18.0802	1	1	5	7.5	1
1	6	3	10	1	2	11.3	1	1	145.714	348.571	1.64	58	21.5645	2	0	7	7.5	1
1	6	1	18	1	2	11.7	3	3	17.8571	370	1.49	33	14.8642	1	1	1	7.5	1
1	7	5	17	1	2	12.9	3	3	0	390	1.62	44	16.7657	1	0	7	7.5	1
1	6	3	11	1	2	12	3	3	72.8571	438.571	1.54	40	16.8663	1	1	2	7.5	1
1	6	4	9	1	2	11.3	3	3	57.4286	478.571	1.52	47	20.3428	1	0	6	7.5	1
1	7	4	4	1	2	12.8	3	3	25.7143	487.143	1.6	59	23.0469	2	1	5	7.5	1
1	6	8	6	1	2	11.9	3	3	48.5714	587.857	1.54	39	16.4446	1	1	4	7.5	1
1	6	8	12	1	2	11.7	3	3	62.8571	729.571	1.51	44	19.2974	1	1	5	7.5	1
1	7	7	15	1	2	12.2	4	4	0	28.5714	1.65	54	19.8347	1	1	0	8	1
1	7	7	14	1	2	12.2	4	4	0	64.2857	1.62	47	17.9089	1	1	1	8	1
1	6	3	20	1	2	12	1	2	35.7143	72.1429	1.52	51	22.0741	2	1	2	8	1
1	6	1	4	1	2	11	2	3	7.14286	117.857	1.58	42	16.8242	1	1	2	8	1
1	6	4	9	1	2	11.7	2	3	25.7143	129.286	1.578	44.8	17.9914	1	1	3	8	1
1	6	6	6	1	2	11.8	2	2	43.5714	156.429	1.4	30	15.3061	1	1	1	8	1
1	6	8	5	1	2	12	3	3	20	159.286	1.63	50	18.8189	1	1	0	8	1
1	7	4	0	1	2	12.7	3	3	10	162.143	1.6	50	19.5312	1	1	2	8	1
1	7	3	2	1	2	12.3	4	4	51.4286	168.571	1.562	62.1	25.4524	2	0	7	8	1
1	6	1	12	1	2	11.8	3	3	4.28571	170	1.57	51	20.6905	1	0	10	8	1
1	7	1	20	1	2	13	3	2	162.857	193	1.65	50	18.3655	1	0	6	8	1
1	7	3	9	1	2	12.4	3	3	20	183.429	1.63	43	16.1843	1	1	3	8	1
1	7	5	3	1	2	12.3	3	3	60	190	1.58	49	19.6283	1	1	2	8	1
1	6	3	5	1	2	11.2	3	4	50	191.429	1.52	49	21.2084	2	1	5	8	1
1	6	7	11	1	2	11.3	2	2	25.7143	192.857	1.52	36	15.5817	1	1	0	8	1
1	7	7	6	1	2	12.9	2	2	34.2857	193.571	1.53	51	21.7865	1	1	3	8	1
1	6	1	6	1	2	11.8	3	4	162.857	197.857	1.66	55	19.9594	1	1	2	8	1
1	6	1	19	1	2	11	4	4	17.1429	201.429	1.61	50	19.2894	1	1	0	8	1
1	6	1	9	1	2	11.7	4	4	12.8571	207.143	1.59	48	18.9866	1	1	3	8	1
1	6	6	12	1	2	11.3	3	1	21.4286	207.143	1.48	37	16.8919	1	1	4	8	1
1	6	4	24	1	2	11.7	3	3	60	210	1.63	67	25.2174	2	0	7	8	1
1	7	2	11	1	2	12.3	3	3	60	290.714	1.62	47	17.9089	1	1	3	8	1
1	7	6	5	1	2	12.4	3	3	18.5714	213.571	1.63	56	21.0772	1	1	2	8	1
1	6	1	6	1	2	12	3	3	8.57143	219.714	1.54	32	13.493	1	1	2	8	1
1	7	6	9	1	2	12.3	3	3	34.2857	226.429	1.6	53	20.7031	1	1	5	8	1
1	7	5	10	1	2	12.2	3	3	64.2857	227.143	1.6	40	15.625	1	0	6	8	1
1	7	1	6	1	2	12.6	3	3	124.286	238.571	1.59	48	18.9866	1	1	3	8	1
1	6	8	16	1	2	11.4	3	3	8.57143	241.429	1.48	39	17.805	1	1	2	8	1
1	6	3	16	1	2	11.5	3	3	34.2857	245.714	1.57	48	19.4734	1	1	0	8	1
1	6	3	19	1	2	11.9	3	3	35.7143	245.714	1.5	41	18.2222	1	1	3	8	1
1	7	4	18	1	2	12.4	1	1	22.8571	263.571	1.584	50	19.9278	1	1	4	8	1
1	6	3	8	1	2	12.1	3	3	24.2857	248.571	1.58	36	14.4208	1	1	1	8	1
1	7	3	4	1	2	12.7	4	4	60	251.429	1.56	46.3	19.0253	1	0	8	8	1
1	6	1	5	1	2	11.4	3	3	21.4286	267.857	1.65	47	17.2635	1	1	2	8	1
1	7	5	29	1	2	12.4	3	3	8.57143	269.286	1.59	43	17.0088	1	1	1	8	1
1	7	1	19	1	2	12.3	3	3	51.4286	270	1.67	48	17.2111	1	0	6	8	1
1	6	4	16	1	2	11.8	3	3	45	270.714	1.532	60.9	25.9478	2	1	3	8	1
1	6	7	8	1	2	11.9	3	3	25.7143	274.286	1.51	34	14.9116	1	1	1	8	1
1	7	4	0.54	1	2	12.5	3	3	34.2857	280	1.62	47	17.9089	1	0	8	8	1
1	7	1	11	1	2	12.5	1	1	81.4286	281.429	1.63	50	18.8189	1	1	3	8	1
1	7	2	20	1	2	12.5	3	3	90	285.714	1.59	57	22.5466	2	1	2	8	1
1	7	7	5	1	2	12.9	2	1	42.8571	291.714	1.62	63	24.0055	2	1	3	8	1
1	6	4	23	1	2	11.2	3	3	55.7143	292.143	1.46	42	19.7035	1	1	3	8	1
1	6	1	2	1	2	11.7	3	3	40.7143	295.714	1.6	46	17.9687	1	1	4	8	1
1	6	1	10	1	2	11.6	3	3	25.7143	299.286	1.47	36	16.6597	1	0	6	8	1
1	7	5	23	1	2	12.8	3	3	120	307.857	1.59	49	19.3821	1	1	0	8	1
1	7	3	16	1	2	13	3	3	62.1429	305	1.66	60	21.7738	1	1	2	8	1
1	7	1	5	1	2	12.9	3	3	42.8571	313.571	1.58	49	19.6283	1	0	6	8	1
1	7	5	19	1	2	12.2	3	3	0	308.571	1.6	56	21.875	2	0	6	8	1
1	7	3	1	1	2	12.5	3	3	0	310.714	1.541	50.5	21.266	1	1	0	8	1
1	7	5	6	1	2	12.5	3	3	8.57143	312.857	1.63	54	20.3244	1	1	1	8	1
1	7	1	3	1	2	12.3	3	3	31.4286	325.714	1.6	45	17.5781	1	0	9	8	1
1	6	8	20	1	2	11.2	3	3	17.1429	317.857	1.46	32	15.0122	1	1	2	8	1
1	7	6	16	1	2	12.6	4	3	52.8571	320	1.59	42	16.6133	1	1	4	8	1
1	7	4	11	1	2	12.7	3	3	38.5714	320.714	1.582	38.2	15.2634	1	1	4	8	1
1	7	2	13	1	2	12.4	3	3	51.4286	368.571	1.55	39	16.2331	1	1	5	8	1
1	7	2	4	1	2	12.5	3	3	47.1429	325	1.52	47	20.3428	1	1	2	8	1
1	7	5	2	1	2	12.8	3	3	45	327.143	1.55	48	19.9792	1	0	6	8	1
1	7	2	10	1	2	12.7	1	2	38.5714	328.571	1.61	51	19.6752	1	1	5	8	1
1	7	4	8	1	2	12.3	3	3	8.57143	330	1.51	39	17.1045	1	1	2	8	1
1	7	6	6	1	2	12.4	3	3	18.5714	360.714	1.64	49	18.2183	1	1	3	8	1
1	7	5	18	1	2	12.8	3	2	5.57143	335.429	1.57	46	18.662	1	1	4	8	1
1	6	1	15	1	2	12.1	3	3	66	335.857	1.6	45	17.5781	1	1	0	8	1
1	7	1	14	1	2	12.6	2	3	150	338.571	1.62	37	14.0985	1	1	0	8	1
1	7	5	8	1	2	12.2	3	3	12.8571	342.857	1.55	45	18.7305	1	1	3	8	1
1	7	1	8	1	2	13	3	3	1.42857	343.571	1.53	39	16.6603	1	1	4	8	1
1	6	4	10	1	2	12.2	3	3	4.28571	350	1.59	41	16.2177	1	1	1	8	1
1	7	1	15	1	2	12.5	3	2	25.7143	370	1.6	54	21.0937	1	0	7	8	1
1	7	2	15	1	2	12.8	3	3	0	488.571	1.63	43	16.1843	1	1	5	8	1
1	7	1	18	1	2	12.4	4	4	31.4286	354.286	1.58	60	24.0346	2	1	5	8	1
1	7	1	13	1	2	12.6	3	3	10	354.286	1.61	35	13.5026	1	1	2	8	1
1	7	4	12	1	2	12.3	3	3	111.429	357.857	1.64	46	17.1029	1	1	4	8	1
1	7	1	13	1	2	12.8	2	2	131.429	411.429	1.53	40	17.0874	1	1	3	8	1
1	6	7	13	1	2	12	3	3	27.1429	360	1.55	43	17.898	1	1	1	8	1
1	7	1	11	1	2	12.7	3	3	120	360	1.71	49	16.7573	1	1	3	8	1
1	7	4	4	1	2	12.2	2	3	150	387.286	1.632	48.2	18.097	1	0	10	8	1
1	7	2	19	1	2	12.6	3	3	47.1429	367.857	1.67	78	27.968	2	1	3	8	1
1	7	2	8	1	2	12.8	3	3	60	432.143	1.71	55	18.8092	1	1	2	8	1
1	6	8	11	1	2	11.7	3	3	124.286	372.857	1.56	39	16.0256	1	1	0	8	1
1	6	7	6	1	2	11.4	4	4	55.7143	375	1.63	62	23.3355	2	1	5	8	1
1	7	2	18	1	2	12.5	3	3	94.2857	445.714	1.59	49	19.3821	1	1	5	8	1
1	7	3	14	1	2	12.2	3	3	45	386.429	1.64	41	15.2439	1	0	6	8	1
1	6	1	7	1	2	11.9	3	3	4.28571	386.857	1.5	33	14.6667	1	1	1	8	1
1	7	3	11	1	2	12.3	4	4	37.1429	400.714	1.69	48	16.8061	1	0	7	8	1
1	6	1	10	1	2	11.2	4	3	24.2857	405.714	1.52	59	25.5367	2	1	3	8	1
1	7	2	6	1	2	12.4	3	3	25.7143	411.429	1.64	41	15.2439	1	0	8	8	1
1	7	2	7	1	2	12.2	3	3	46.4286	415.714	1.56	45	18.4911	1	1	1	8	1
1	7	5	5	1	2	12.8	3	3	0	458.571	1.6	58	22.6562	2	1	2	8	1
1	7	1	7	1	2	12.6	3	3	19.2857	420	1.51	32	14.0345	1	0	8	8	1
1	6	1	18	1	2	11.7	4	4	47.1429	420	1.69	60	21.0077	1	0	6	8	1
1	7	3	13	1	2	12.3	4	3	77.1429	421.429	1.53	57	24.3496	2	1	4	8	1
1	7	1	16	1	2	12.4	3	3	94.2857	424.286	1.6	60	23.4375	2	1	2	8	1
1	7	1	5	1	2	13	3	3	34.2857	446.429	1.59	41	16.2177	1	1	1	8	1
1	6	4	2	1	2	12	3	2	4	497.857	1.458	38.8	18.2523	1	1	3	8	1
1	6	4	15	1	2	11.4	3	2	72.8571	514.286	1.59	38	15.0311	1	1	5	8	1
1	7	5	4	1	2	12.8	4	3	22.8571	465.714	1.58	58	23.2335	2	1	5	8	1
1	6	4	4	1	2	11.2	3	3	64.2857	466.429	1.56	50	20.5457	2	1	1	8	1
1	6	8	18	1	2	11.4	3	3	48.5714	474.286	1.59	54	21.3599	2	0	7	8	1
1	7	1	10	1	2	12.3	2	2	45.7143	480	1.49	54	24.3232	2	0	6	8	1
1	7	2	9	1	2	12.3	4	4	0	480	1.53	53	22.6409	2	0	8	8	1
1	6	4	13	1	2	12.1	3	3	27.8571	485.714	1.59	55	21.7555	2	1	2	8	1
1	7	6	11	1	2	12.3	3	3	18.5714	501.429	1.61	72	27.7767	2	1	4	8	1
1	7	1	12	1	2	12.6	3	3	210	505.714	1.69	69	24.1588	2	1	1	8	1
1	6	3	17	1	2	12.1	3	3	121.429	507.143	1.54	37	15.6013	1	1	2	8	1
1	7	3	9	1	2	12.9	3	3	77.1429	528.571	1.603	61.8	24.0504	2	1	4	8	1
1	6	6	9	1	2	11.4	1	1	4.28571	524	1.58	40	16.0231	1	1	2	8	1
1	7	4	12	1	2	12.7	3	3	60	540	1.584	39.9	15.9024	1	1	5	8	1
1	6	4	2	1	2	11.4	3	3	40	545.714	1.47	41	18.9736	1	1	3	8	1
1	7	3	15	1	2	12.3	3	2	34.2857	550	1.5	40	17.7778	1	1	1	8	1
1	6	8	15	1	2	11.5	3	3	128.571	563.143	1.54	44	18.5529	1	0	9	8	1
1	7	4	5	1	2	12.6	3	3	46.4286	625.714	1.678	80.5	28.5899	2	1	0	8	1
1	7	6	13	1	2	12.2	2	2	102.857	682.143	1.53	48	20.5049	1	1	2	8	1
1	6	4	14	1	2	12	3	3	0	583.571	1.54	36	15.1796	1	1	0	8	1
1	7	4	2	1	2	12.2	3	3	51.4286	584.286	1.55	48.6	20.2289	1	1	3	8	1
1	6	8	9	1	2	11.8	3	3	102.857	587.857	1.61	51	19.6752	1	1	4	8	1
1	7	1	2	1	2	12.6	3	3	20	602.857	1.53	38	16.2331	1	1	4	8	1
1	7	5	22	1	2	12.3	3	3	25.7143	614.714	1.59	68	26.8977	2	0	6	8	1
1	7	3	11	1	2	12.5	3	2	165.714	655	1.624	55.2	20.9299	1	1	4	8	1
1	7	3	17	1	2	12.3	2	2	42.8571	630	1.504	61.2	27.0555	2	1	5	8	1
1	7	5	12	1	2	12.2	3	3	12.8571	677.143	1.65	46	16.8962	1	1	4	8	1
1	7	2	9	1	2	12.6	3	3	10	681.429	1.6	56	21.875	1	0	8	8	1
1	7	5	16	1	2	12.5	3	3	40	741.429	1.58	48	19.2277	1	0	6	8	1
1	7	4	21	1	2	12.3	3	3	38.5714	827.857	1.594	63.4	24.9524	2	1	2	8	1
1	7	3	6	1	2	12.7	2	2	35.4286	891.429	1.604	48.6	18.8898	1	1	4	8	1
1	6	6	7	1	2	12.1	2	1	22.8571	928.571	1.61	51	19.6752	1	1	4	8	1
1	6	4	17	1	2	11.7	3	3	17.1429	172.857	1.51	36	15.7888	1	1	4	8.5	1
1	6	1	7	1	2	11.3	3	3	49.2857	205.714	1.48	34	15.5223	1	1	3	8.5	1
1	6	4	11	1	2	12	3	3	85.7143	234.286	1.46	34	15.9505	1	1	2	8.5	1
1	6	1	17	1	2	11.8	3	4	42.8571	238.286	1.5	32	14.2222	1	1	5	8.5	1
1	6	4	19	1	2	11.7	3	3	81.4286	252.143	1.62	40	15.2416	1	1	3	8.5	1
1	7	5	15	1	2	12.3	3	3	25.7143	335.714	1.48	35	15.9788	1	1	1	8.5	1
1	6	4	15	1	2	11.3	3	2	62.1429	265.714	1.613	54.2	20.832	2	1	2	8.5	1
1	6	4	6	1	2	11.8	2	2	68.5714	266.429	1.571	48.5	19.6512	1	1	5	8.5	1
1	6	4	8	1	2	11.5	3	3	17.1429	268.571	1.46	28	13.1357	1	1	2	8.5	1
1	7	5	14	1	2	12.5	3	3	8.57143	280	1.6	60	23.4375	2	1	3	8.5	1
1	6	4	14	1	2	11.9	3	2	15	370.714	1.544	52.4	21.9805	2	1	3	8.5	1
1	6	8	7	1	2	11.9	3	3	111.429	319.286	1.63	50	18.8189	1	1	5	8.5	1
1	6	8	1	1	2	12.1	3	3	77.1429	349.286	1.59	46	18.1955	1	1	0	8.5	1
1	6	8	14	1	2	11.6	3	3	44.2857	585	1.51	37	16.2274	1	1	2	8.5	1
1	7	5	7	1	2	12.9	3	3	60	480.714	1.54	47	19.8178	1	0	11	8.5	1
1	6	1	11	1	2	11.4	3	3	74.2857	527.143	1.55	43	17.898	1	1	1	8.5	1
1	6	4	18	1	2	11.8	3	3	20	560.714	1.483	32.2	14.6411	1	0	7	8.5	1
1	7	1	6	1	2	13	3	3	0	636.429	1.7	46.5	16.09	1	1	5	8.5	1
1	6	1	20	1	2	12	3	3	0	438.571	1.68	41	14.5266	1	1	3	8.75	1
1	6	8	10	1	2	11.7	3	3	30.8571	315.714	1.51	36	15.7888	1	0	14	5	0
1	7	4	14	1	2	12.4	2	1	0	540	1.538	36.3	15.346	1	0	14	5	0
1	7	4	14	1	2	12.5	3	3	0	105.714	1.634	51.9	19.4385	1	0	8	6	0
1	7	1	43	1	2	12.6	3	3	98.5714	132.857	1.6	57	22.2656	2	0	10	6	0
1	6	8	8	1	2	11.9	3	3	54.2857	175	1.53	38	16.2331	1	0	6	6	0
1	6	4	19	1	2	11.6	3	3	42.8571	292.143	1.503	41.9	18.548	1	0	8	6	0
1	7	6	8	1	2	12.3	2	3	38.5714	351.429	1.62	63	24.0055	2	0	9	6	0
1	6	8	17	1	2	11.4	3	3	48.5714	343.571	1.55	45	18.7305	1	0	8	6	0
1	6	1	3	1	2	11.5	3	2	25.7143	364.286	1.53	42	17.9418	1	1	5	6	0
1	7	7	11	1	2	12.4	3	3	17.1429	437.857	1.59	48	18.9866	1	1	2	6	0
1	6	1	2	1	2	11.3	3	3	0	444.571	1.48	41	18.718	1	1	4	6	0
1	7	3	3	1	2	12.7	3	3	32.1429	450	1.493	48.1	21.5787	1	0	10	6	0
1	6	7	12	1	2	11.9	3	3	54.2857	545.714	1.56	57	23.4221	2	0	11	6	0
1	6	4	1	1	2	12	3	3	55.7143	598.571	1.51	39	17.1045	1	0	8	6	0
1	7	3	2	1	2	12.9	2	1	68.5714	671.429	1.55	61	25.3902	2	0	8	6	0
1	6	4	12	1	2	11.3	3	3	21.4286	270	1.578	53.3	21.4049	2	0	7	6.5	0
1	9	6	0	2	1	16.1	3	3	360	24.7143	1.75	68	22.2041	1	1	0	8	2
1	8	1	65	2	1	14	4	4	240	77.1429	1.75	67	21.8776	1	1	1	8	2
1	8	5	58	2	1	14.1	1	1	34.2857	91.4286	1.655	63	23.0009	2	1	5	8	2
1	9	6	57	2	1	14.8	3	3	34.8571	154.286	1.69	55	19.257	1	1	4	8	2
1	8	4	12	2	1	14.1	3	3	94.2857	168.571	1.569	42	17.061	1	1	1	8	2
1	8	3	65	2	1	14.1	3	3	38.5714	168.571	1.76	88	28.4091	2	1	2	8	2
1	9	5	56	2	1	15	3	3	167.143	171.429	1.83	74	22.0968	1	1	0	8	2
1	9	4	54	2	1	15.1	3	3	92.8571	197.143	1.79	75	23.4075	2	1	1	8	2
1	9	3	6	2	1	14.2	4	4	34.2857	215.714	1.7	73	25.2595	2	1	2	8	2
1	9	4	65	2	1	15.1	3	3	77.1429	214.286	1.65	91	33.4252	2	1	4	8	2
1	9	6	65	2	1	14.9	3	3	60	227.143	1.71	85	29.0688	2	1	0	8	2
1	8	7	58	2	1	14.1	3	3	8.57143	235.714	1.63	44	16.5607	1	0	6	8	2
1	8	2	54	2	1	14	3	3	51.4286	252.857	1.73	53	17.7086	1	1	0	8	2
1	8	1	20	2	1	14.7	2	3	57.8571	270.429	1.789	76.8	23.9961	2	1	0	8	2
1	9	4	70	2	1	14.8	2	3	51.4286	306.429	1.75	67	21.8776	1	1	4	8	2
1	9	1	15	2	1	14.6	3	3	0	258.571	1.74	60	19.8177	1	1	0	8	2
1	9	5	63	2	1	14.7	3	3	64.2857	261.429	1.76	66	21.3068	1	1	0	8	2
1	9	5	60	2	1	14.3	3	3	0	275	1.78	59	18.6214	1	1	4	8	2
1	9	1	11	2	1	14.4	3	4	42.8571	285.714	1.65	56	20.5693	1	1	4	8	2
1	8	7	63	2	1	14	3	3	68.5714	315	1.755	60	19.4804	1	1	4	8	2
1	9	4	27	2	1	15.1	3	3	154.286	317.143	1.71	48	16.4153	1	1	2	8	2
1	8	6	67	2	1	14.1	3	3	240	317.143	1.67	66	23.6652	2	1	1	8	2
1	9	2	60	2	1	14.6	3	2	50	327.143	1.75	66	21.551	1	1	3	8	2
1	9	4	24	2	1	14.2	3	3	28.5714	330	1.71	70	23.939	2	1	1	8	2
1	9	2	31	2	1	15	3	3	20	332.857	1.742	106.7	35.1616	2	1	5	8	2
1	9	1	13	2	1	14.7	3	3	85.7143	334.286	1.64	41	15.2439	1	1	1	8	2
1	9	2	53	2	1	14.3	3	3	30	358.571	1.6	38	14.8437	1	1	4	8	2
1	9	2	19	2	1	14.8	3	3	22.8571	360	1.707	63.5	21.7925	1	1	5	8	2
1	8	5	59	2	1	14	3	3	145.714	374.286	1.745	67	22.0031	1	1	4	8	2
1	9	6	61	2	1	14.3	3	3	171.429	427.143	1.66	52	18.8707	1	1	1	8	2
1	9	1	9	2	1	14.6	3	3	55.7143	450	1.72	56	18.9292	1	0	7	8	2
1	9	4	71	2	1	14.9	2	3	12.8571	522.857	1.7	57	19.7232	1	0	6	8	2
1	9	2	55	2	1	15.1	1	2	20.7143	552.857	1.83	77	22.9926	1	1	5	8	2
1	8	7	59	2	1	14	3	3	205.714	554.286	1.725	58	19.4917	1	1	5	8	2
1	9	5	52	2	1	15	3	3	107.143	640	1.78	56	17.6745	1	1	0	8	2
1	9	2	30	2	1	14.9	3	3	0	660	1.699	53.4	18.4993	1	1	1	8	2
1	9	4	68	2	1	14.5	3	3	55.7143	719.143	1.64	51	18.9619	1	1	3	8	2
1	8	1	19	2	1	14.1	2	2	55.7143	737.143	1.576	40.5	16.3058	1	0	6	8	2
1	9	4	32	2	1	14.5	2	2	154.286	754.286	1.81	93	28.3874	2	1	4	8	2
1	9	4	63	2	1	15.1	2	3	131.429	767.143	1.85	77	22.4982	1	1	1	8	2
1	9	2	26	2	1	14.3	3	3	8.57143	180	1.667	70.9	25.5138	2	1	0	8.5	2
1	8	1	62	2	1	14.1	3	3	42.8571	219.714	1.685	58	20.4281	1	1	0	8.5	2
1	9	6	53	2	1	14.9	3	3	54.2857	320	1.66	40	14.5159	1	1	2	8.5	2
1	9	2	61	2	1	14.7	3	3	42.8571	340	1.78	69	21.7776	1	1	2	8.5	2
1	9	1	4	2	1	14.3	3	3	51.4286	370.857	1.81	78	23.8088	2	1	0	8.5	2
1	9	2	36	2	1	14.9	3	3	150	374.286	1.738	58.7	19.4329	1	1	2	8.5	2
1	8	5	64	2	1	14.2	3	3	51.4286	382.143	1.77	76	24.2587	2	1	1	8.5	2
1	8	3	62	2	1	13.6	3	3	205.714	333	1.57	55	22.3133	1	1	3	9	2
1	8	5	52	2	1	13.3	3	3	80	333	1.66	50	18.1449	1	1	0	9	2
1	9	2	52	2	1	14.3	2	1	7.14286	71.4286	1.65	75	27.5482	2	1	2	9	2
1	8	1	32	2	1	13.7	3	2	94.2857	137.143	1.682	58.8	20.7838	1	1	2	9	2
1	9	6	69	2	1	15	3	3	51.4286	138.571	1.81	86	26.2507	2	1	0	9	2
1	9	4	53	2	1	14.7	3	3	12.8571	161.429	1.67	61	21.8724	1	1	0	9	2
1	7	4	180311	2	1	13.1	3	3	51.4286	199.286	1.68	56	19.8413	1	1	2	9	2
1	8	1	30	2	1	14	3	3	102.857	204.286	1.792	64.4	20.0544	1	1	5	9	2
1	8	3	64	2	1	13.2	3	3	171.429	210	1.635	53	19.8262	1	1	1	9	2
1	8	2	25	2	1	13.7	2	1	20	215.714	1.762	59.7	19.2293	1	1	1	9	2
1	9	5	51	2	1	15.1	3	3	51.4286	238.714	1.84	62	18.3129	1	1	0	9	2
1	8	6	62	2	1	13.2	3	3	34.2857	266.429	1.62	62	23.6244	2	1	2	9	2
1	8	3	55	2	1	13.5	3	3	32.8571	255.714	1.7	55	19.0311	1	1	0	9	2
1	8	7	64	2	1	13.8	3	3	180	261.429	1.645	51	18.8468	1	1	3	9	2
1	9	6	56	2	1	14	3	3	77.1429	277.143	1.76	59	19.047	1	1	5	9	2
1	9	1	2	2	1	15.1	3	1	30	290	1.83	66	19.708	1	1	3	9	2
1	8	2	27	2	1	13.6	3	3	0	292.143	1.49	38	17.1163	1	1	1	9	2
1	7	5	52	2	1	13.1	3	3	150	334.286	1.78	67	21.1463	1	1	1	9	2
1	8	1	70	2	1	13.6	3	3	231.429	377.143	1.71	55	18.8092	1	1	0	9	2
1	8	3	59	2	1	13.2	3	3	22.8571	366.429	1.73	72	24.0569	2	1	3	9	2
1	7	5	70	2	1	13.1	3	3	65.7143	368.571	1.58	48	19.2277	1	1	2	9	2
1	8	6	66	2	1	14.1	3	3	51.4286	417.143	1.69	50	17.5064	1	1	2	9	2
1	8	5	62	2	1	13.8	3	3	47.1429	422.857	1.71	67	22.913	2	1	1	9	2
1	7	3	49	2	1	13.1	3	3	98.5714	492.143	1.64	60	22.3081	2	1	2	9	2
1	8	7	55	2	1	13.8	3	3	154.286	519.286	1.73	66	22.0522	1	1	2	9	2
1	8	7	67	2	1	14.1	3	3	120	505.714	1.685	74	26.0635	2	1	1	9	2
1	9	2	29	2	1	14.6	2	2	0	709.286	1.647	53.8	19.8333	1	1	1	9	2
1	7	1	52	2	1	13.1	3	3	25.7143	314.286	1.61	48	18.5178	1	1	4	9.5	2
1	7	6	52	2	1	13.1	4	4	102.857	315.714	1.49	38	17.1163	1	1	0	10	2
1	8	4	34	2	1	13.3	3	3	77.1429	328.571	1.685	54.5	19.1954	1	1	1	10	2
1	9	2	33	2	1	14.4	3	3	60	414.286	1.782	57.7	18.1702	1	1	2	10	2
1	8	2	68	2	1	13.4	3	2	55.7143	342.857	1.73	68	22.7204	2	1	1	10	2
1	8	1	64	2	1	13.8	3	3	120	571.429	1.805	78	23.9409	2	0	6	10	2
1	9	4	38	2	1	14.2	1	1	17.1429	315.714	1.72	53	17.9151	1	1	2	6	1
1	9	5	64	2	1	14.5	3	3	214.286	333	1.82	65	19.6232	1	1	1	6	1
1	9	4	59	2	1	14.8	3	3	25.7143	85.7143	1.66	47	17.0562	1	1	2	6	1
1	8	6	51	2	1	14	3	3	107.143	95	1.54	43	18.1312	1	1	4	6	1
1	9	1	7	2	1	14.2	2	2	85.7143	131.429	1.68	70	24.8016	2	1	4	6	1
1	9	5	67	2	1	14.2	3	3	60	182.857	1.77	62	19.79	1	0	10	6	1
1	9	2	66	2	1	15	2	2	27.1429	188.571	1.65	45	16.5289	1	1	3	6	1
1	9	5	66	2	1	14.8	2	3	24.2857	242.857	1.77	80	25.5354	2	1	3	6	1
1	9	6	60	2	1	14.7	1	3	60	270	1.81	80	24.4193	2	0	7	6	1
1	9	2	56	2	1	14.9	3	3	21.4286	287.143	1.76	78	25.1808	2	1	3	6	1
1	9	4	59	2	1	14.6	3	3	110	294.286	1.68	44	15.5896	1	0	6	6	1
1	9	5	69	2	1	14.8	1	3	55.7143	295.714	1.73	60	20.0474	1	0	6	6	1
1	9	5	57	2	1	14.9	4	3	0	302.857	1.68	58	20.5499	1	0	6	6	1
1	9	3	17	2	1	14.8	3	2	88.5714	310	1.77	62	19.79	1	0	8	6	1
1	9	5	61	2	1	14.3	3	3	34.2857	334.286	1.7	55	19.0311	1	1	1	6	1
1	9	4	64	2	1	15.1	3	2	34.2857	339.714	1.9	66	18.2825	1	0	6	6	1
1	9	1	5	2	1	15	3	3	85.7143	340	1.68	51	18.0697	1	0	9	6	1
1	9	3	15	2	1	14.5	4	4	11.4286	372.857	1.81	64	19.5354	1	1	1	6	1
1	9	4	51	2	1	14.8	3	3	90	368.571	1.78	76	23.9869	2	1	4	6	1
1	9	2	52	2	1	15.1	3	3	115.714	402.143	1.7	60	20.7612	1	0	8	6	1
1	9	4	61	2	1	14.9	3	2	91.4286	427.143	1.76	67	21.6296	1	0	6	6	1
1	9	5	55	2	1	14.9	3	3	60	502.857	1.87	74	21.1616	1	1	3	6	1
1	9	3	12	2	1	14.9	1	1	42.8571	511.429	1.78	55	17.3589	1	0	10	6	1
1	9	2	39	2	1	14.5	3	3	77.1429	560	1.669	55.6	19.9601	1	0	10	6	1
1	9	4	29	2	1	14.5	2	1	0	874.286	1.63	48	18.0662	1	0	10	6	1
1	8	2	36	2	1	14.1	2	2	231.429	85.7143	1.746	65	21.3218	1	1	3	6.5	1
1	9	1	3	2	1	14.6	3	3	214.286	488.571	1.69	45	15.7558	1	1	5	6.5	1
1	9	5	59	2	1	14.7	3	3	205.714	333	1.64	66	24.539	2	1	4	7	1
1	9	2	22	2	1	15	3	3	20	21.4286	1.769	85.5	27.3219	2	1	4	7	1
1	9	2	24	2	1	14.9	3	3	137.143	85.7143	1.7	58	20.0692	1	1	2	7	1
1	9	1	10	2	1	14.9	2	2	42.8571	120	1.63	57	21.4536	1	1	1	7	1
1	8	1	60	2	1	13.5	3	3	102.857	161.429	1.655	68	24.8264	2	1	0	7	1
1	9	4	20	2	1	14.2	3	3	65.7143	128.571	1.65	55	20.202	1	1	3	7	1
1	9	2	28	2	1	14.9	4	4	74.2857	130	1.615	64.4	24.6911	2	1	2	7	1
1	8	3	58	2	1	14.1	3	3	132.857	136.429	1.755	52	16.883	1	1	1	7	1
1	9	1	14	2	1	15	3	3	60	151.429	1.74	52	17.1753	1	1	3	7	1
1	8	3	52	2	1	14	3	3	60	157.143	1.63	59	22.2063	1	1	2	7	1
1	9	4	57	2	1	14.3	3	3	96.4286	214.286	1.79	92	28.7132	2	1	2	7	1
1	9	2	32	2	1	15.1	1	2	282.857	198.571	1.705	72.3	24.8708	2	1	4	7	1
1	8	5	57	2	1	14.1	2	3	94.2857	192.857	1.705	44	15.1357	1	1	2	7	1
1	9	2	61	2	1	14.9	3	3	0	192.857	1.68	53	18.7783	1	1	4	7	1
1	9	4	60	2	1	14.6	3	2	0	195.714	1.74	65	21.4692	1	1	5	7	1
1	9	4	26	2	1	14.2	2	3	68.5714	218.571	1.76	59	19.047	1	1	5	7	1
1	9	6	0	2	1	14.9	4	4	102.857	221.429	1.75	56	18.2857	1	1	1	7	1
1	8	7	61	2	1	13.8	1	1	102.857	222.857	1.72	69	23.3234	2	0	7	7	1
1	9	5	65	2	1	14.7	3	3	60	222.857	1.81	58	17.704	1	1	4	7	1
1	7	7	52	2	1	13.1	3	3	22.8571	224.286	1.64	40	14.8721	1	1	2	7	1
1	8	5	56	2	1	13.4	1	1	17.1429	226.429	1.81	72	21.9774	1	1	2	7	1
1	8	2	40	2	1	13.3	4	4	60	260	1.548	45.9	19.1545	1	1	5	7	1
1	9	6	66	2	1	14.2	3	3	0	262.857	1.62	44	16.7657	1	1	2	7	1
1	9	1	16	2	1	14.6	3	3	7.14286	240	1.69	58	20.3074	1	1	4	7	1
1	8	1	24	2	1	13.5	3	3	51.4286	284.286	1.495	42.5	19.0154	1	0	7	7	1
1	8	2	38	2	1	14.1	3	3	11.4286	256.429	1.626	61	23.0722	2	1	1	7	1
1	7	1	15	2	1	13.1	3	3	51.4286	267.143	1.76	48	15.4959	1	1	1	7	1
1	9	4	23	2	1	14.8	2	2	81.4286	275.714	1.79	96	29.9616	2	1	2	7	1
1	9	3	10	2	1	14.2	3	3	0	291.429	1.7	67	23.1834	2	1	0	7	1
1	9	5	71	2	1	15.1	4	4	128.571	300	1.79	74	23.0954	1	0	7	7	1
1	9	2	51	2	1	14.6	3	4	50	301.429	1.72	56	18.9292	1	1	5	7	1
1	8	2	66	2	1	13.5	3	3	62.1429	307.143	1.7	54	18.6851	1	1	1	7	1
1	8	4	37	2	1	13.6	3	3	42.8571	308.571	1.748	67.9	22.2222	1	1	2	7	1
1	9	4	62	2	1	14.6	3	3	51.4286	308.571	1.78	54	17.0433	1	1	2	7	1
1	8	3	56	2	1	13.6	1	3	162.857	320	1.69	57	19.9573	1	1	0	7	1
1	9	4	56	2	1	14.9	4	4	38.5714	325.714	1.87	71	20.3037	1	1	3	7	1
1	8	4	28	2	1	14.1	3	1	45.7143	330	1.794	83.1	25.82	2	0	10	7	1
1	8	4	13	2	1	13.9	3	3	68.5714	330.714	1.599	52	20.3379	1	0	6	7	1
1	8	7	56	2	1	13.4	3	3	68.5714	390.714	1.69	63	22.0581	1	0	6	7	1
1	9	1	57	2	1	14.8	2	3	74.2857	335.714	1.67	62	22.231	1	1	3	7	1
1	9	2	62	2	1	15	3	3	111.429	347.143	1.72	55	18.5911	1	1	4	7	1
1	8	4	33	2	1	13.3	2	1	12.8571	351.429	1.63	49.5	18.6307	1	1	3	7	1
1	9	2	54	2	1	14.8	3	3	25.7143	377.143	1.73	60	20.0474	1	1	4	7	1
1	9	4	55	2	1	14.9	3	3	120	377.143	1.79	62	19.3502	1	1	0	7	1
1	8	1	59	2	1	13.2	3	3	50	382.143	1.69	54	18.9069	1	1	3	7	1
1	9	4	56	2	1	14.6	3	4	28.5714	395	1.74	87	28.7356	2	1	4	7	1
1	8	4	18	2	1	14.1	3	2	34.2857	397.143	1.662	48.9	17.703	1	1	3	7	1
1	8	5	55	2	1	13.5	3	3	85.7143	517.857	1.785	61	19.1449	1	1	4	7	1
1	8	5	54	2	1	14.1	3	3	111.429	417.857	1.72	70	23.6614	2	0	6	7	1
1	8	2	60	2	1	13.7	3	3	137.143	420	1.68	49	17.3611	1	1	2	7	1
1	9	4	66	2	1	15	3	3	30	420	1.71	62	21.2031	1	1	1	7	1
1	9	6	63	2	1	14.6	2	1	180	430	1.72	52	17.5771	1	1	0	7	1
1	8	4	16	2	1	14	2	2	25.7143	438.571	1.657	61.2	22.2898	1	0	12	7	1
1	8	4	24	2	1	13.8	3	3	60	461.143	1.683	61.9	21.8536	1	1	5	7	1
1	9	2	53	2	1	14.5	3	3	100	461.429	1.67	58	20.7967	1	1	1	7	1
1	8	4	30	2	1	13.9	3	3	21.4286	522.857	1.596	53.6	21.0426	1	1	1	7	1
1	9	5	58	2	1	14.8	3	3	0	552.857	1.67	76	27.2509	2	1	4	7	1
1	9	3	3	2	1	15	2	1	5.71429	580	1.68	61	21.6128	1	1	5	7	1
1	9	4	31	2	1	15	3	2	22.8571	582.857	1.76	50	16.1415	1	1	5	7	1
1	9	2	37	2	1	14.6	4	3	3.14286	671.429	1.727	51.7	17.3343	1	0	7	7	1
1	8	6	53	2	1	13.8	3	3	8.57143	702.857	1.67	60	21.5139	1	1	1	7	1
1	9	3	16	2	1	15.6	3	3	68.5714	668.571	1.81	68	20.7564	1	0	6	7	1
1	8	6	65	2	1	14.1	1	2	82.8571	715	1.68	68	24.093	2	1	3	7	1
1	9	2	20	2	1	15.1	3	3	188.571	788.571	1.777	77.4	24.5113	2	1	2	7	1
1	8	1	58	2	1	13.8	3	3	8.57143	907.857	1.775	55	17.4569	1	1	3	7	1
1	8	3	51	2	1	13.6	3	3	124.286	910	1.78	63	19.8839	1	1	1	7	1
1	8	5	66	2	1	16.2	3	3	0	960	1.53	45	19.2234	1	0	7	7	1
1	8	3	63	2	1	13.2	2	3	171.429	960	1.715	60	20.3997	1	1	5	7	1
1	9	1	1	2	1	15	1	1	300	960	1.71	55	18.8092	1	1	5	7	1
1	9	5	68	2	1	14.7	3	3	34.2857	333	1.72	64	21.6333	1	1	0	7.5	1
1	8	4	31	2	1	13.9	3	3	142.857	171.429	1.532	53.4	22.7522	2	1	3	7.5	1
1	9	2	51	2	1	14.2	2	1	57.1429	190	1.77	61	19.4708	1	1	5	7.5	1
1	8	2	31	2	1	13.4	3	3	42.8571	232.143	1.566	40	16.3108	1	1	4	7.5	1
1	8	2	33	2	1	13.4	3	3	42.8571	242.143	1.721	60.2	20.3252	1	1	1	7.5	1
1	7	4	20180437	2	1	13.1	3	3	42.8571	309.286	1.69	81	28.3604	2	0	8	7.5	1
1	9	5	62	2	1	14.9	3	3	55.7143	317.143	1.74	78	25.763	2	1	5	7.5	1
1	8	6	72	2	1	13.9	4	4	47.8571	322.857	1.83	66	19.708	1	1	1	7.5	1
1	8	2	24	2	1	13.7	3	3	30	364.286	1.646	48.1	17.7536	1	1	4	7.5	1
1	8	1	68	2	1	14	2	2	37.1429	375	1.635	70	26.1856	2	0	7	7.5	1
1	7	5	51	2	1	13.1	3	3	57.1429	392.857	1.8	56	17.284	1	1	3	7.5	1
1	8	7	65	2	1	13.6	3	3	51.4286	415.714	1.725	55	18.4835	1	1	0	7.5	1
1	9	3	4	2	1	14.9	3	2	0	454.286	1.74	74	24.4418	2	1	3	7.5	1
1	9	4	18	2	1	14.7	3	3	42.8571	471.429	1.73	88	29.4029	2	1	2	7.5	1
1	8	7	52	2	1	13.7	3	2	94.2857	480	1.71	79	27.0169	2	1	0	7.5	1
1	8	7	60	2	1	13.3	2	3	77.1429	484.286	1.68	47	16.6525	1	0	7	7.5	1
1	9	4	22	2	1	14.5	2	2	51.4286	541.429	1.71	57	19.4932	1	1	3	7.5	1
1	8	4	26	2	1	13.3	3	3	17.1429	548.571	1.771	81.2	25.8892	2	1	4	7.5	1
1	8	2	39	2	1	14.1	3	3	21.4286	565.714	1.613	43.8	16.8347	1	1	5	7.5	1
1	9	2	23	2	1	14.9	3	3	330	865.714	1.832	67.2	20.0225	1	1	3	7.5	1
1	8	4	17	2	1	13.9	3	3	27.8571	386.429	1.594	60.7	23.8898	2	1	5	7.75	1
1	8	4	20	2	1	13.9	3	3	102.857	127.143	1.622	43.3	16.4583	1	0	6	8	1
1	8	5	51	2	1	13.2	3	3	51.4286	137.143	1.685	70	24.6546	2	1	2	8	1
1	8	2	34	2	1	13.3	3	2	47.1429	172.857	1.672	54.3	19.4235	1	1	0	8	1
1	8	2	70	2	1	13.3	2	3	12.8571	180	1.75	57	18.6122	1	1	0	8	1
1	8	1	51	2	1	13.9	3	3	154.286	188.571	1.78	70	22.0932	1	1	0	8	1
1	8	1	23	2	1	13.8	3	3	250	195.714	1.732	59.4	19.8012	1	1	2	8	1
1	8	6	56	2	1	13.6	3	2	68.5714	227.143	1.57	71	28.8044	2	1	4	8	1
1	8	4	25	2	1	13.4	3	3	34.2857	240	1.617	44.8	17.134	1	1	2	8	1
1	8	2	62	2	1	13.6	3	4	28.5714	268.571	1.65	39	14.3251	1	1	1	8	1
1	8	3	54	2	1	13.3	3	3	68.5714	271.429	1.7	69	23.8754	2	1	2	8	1
1	8	1	66	2	1	13.7	3	3	150	286.429	1.605	54	20.9625	1	0	7	8	1
1	7	4	52	2	1	13.1	3	3	77.1429	304.286	1.76	91	29.3776	2	1	1	8	1
1	7	4	33	2	1	13.2	3	3	68.5714	297.857	1.595	54.4	21.3834	1	1	2	8	1
1	7	6	54	2	1	13.1	3	2	64.2857	310	1.66	45	16.3304	1	1	3	8	1
1	8	2	61	2	1	13.7	3	3	14.2857	320	1.73	51	17.0403	1	0	6	8	1
1	8	1	53	2	1	13.6	3	3	51.4286	320.714	1.64	46	17.1029	1	1	4	8	1
1	8	2	26	2	1	13.9	3	3	53.5714	347.857	1.752	64.1	20.8829	1	1	3	8	1
1	8	4	22	2	1	13.4	2	3	0	350	1.625	74.3	28.1373	2	0	10	8	1
1	8	2	67	2	1	13.5	3	3	60	360	1.58	54	21.6311	1	1	1	8	1
1	8	6	59	2	1	13.6	3	3	0	368.571	1.74	63	20.8086	1	1	1	8	1
1	8	2	37	2	1	13.3	3	3	0	435.714	1.682	53.5	18.9104	1	1	1	8	1
1	8	2	35	2	1	13.9	2	3	68.5714	387.857	1.716	68	23.0927	2	1	4	8	1
1	8	1	55	2	1	13.6	3	3	102.857	414.286	1.73	96	32.0759	2	1	1	8	1
1	8	1	29	2	1	13.2	4	3	60	405.714	1.703	55.5	19.1366	1	1	3	8	1
1	8	7	68	2	1	13.6	3	3	60	405.714	1.78	78	24.6181	2	1	4	8	1
1	8	4	35	2	1	13.2	3	3	48.5714	407.857	1.648	73.4	27.026	2	1	0	8	1
1	7	1	28	2	1	13.1	3	3	30	412.857	1.75	63	20.5714	1	0	7	8	1
1	8	6	57	2	1	13.8	3	3	23.5714	422.857	1.71	70	23.939	2	1	2	8	1
1	8	1	22	2	1	13.8	3	3	180	440.714	1.689	59.4	20.8222	1	1	3	8	1
1	8	4	15	2	1	13.6	2	2	110	482.143	1.499	36.7	16.3329	1	1	2	8	1
1	8	4	36	2	1	13.4	3	3	17.1429	485.714	1.719	54.8	18.5451	1	1	1	8	1
1	7	2	68	2	1	13.1	3	3	60	488.571	1.64	60	22.3081	2	1	0	8	1
1	8	1	56	2	1	13.5	3	3	231.429	552.857	1.805	59	18.1091	1	1	1	8	1
1	8	6	63	2	1	13.3	3	3	34.2857	621.429	1.72	56	18.9292	1	1	1	8	1
1	7	2	63	2	1	13.1	3	3	20	595.714	1.74	85	28.075	2	1	5	8	1
1	8	4	23	2	1	13.7	2	3	0	572.857	1.657	44.6	16.2439	1	1	5	8	1
1	8	1	69	2	1	13.8	3	3	175.714	600	1.605	49	19.0216	1	1	4	8	1
1	8	5	63	2	1	13.7	3	3	111.429	645.714	1.75	50	16.3265	1	1	0	8	1
1	7	6	69	2	1	13.1	3	3	330	702.857	1.59	47	18.591	1	1	3	8	1
1	8	4	29	2	1	13.8	1	1	34.2857	725.714	1.659	54.1	19.6564	1	1	1	8	1
1	8	4	19	2	1	13.5	1	3	67.1429	852.857	1.603	64	24.9065	2	1	3	8	1
1	8	6	54	2	1	13.7	3	3	111.429	320.714	1.61	40	15.4315	1	1	1	8.5	1
1	8	1	52	2	1	13.6	3	3	48.5714	315.714	1.64	54	20.0773	1	1	0	8.5	1
1	8	1	54	2	1	13.5	3	3	180	353.571	1.8	72	22.2222	1	1	2	8.5	1
1	8	2	65	2	1	13.6	2	3	78.5714	370.714	1.62	64	24.3865	2	1	3	8.5	1
1	7	4	51	2	1	13.1	2	1	64.8571	527.143	1.65	68	24.977	2	1	1	8.5	1
1	7	7	51	2	1	13.2	4	1	150	591.429	1.6	45	17.5781	1	0	7	8.5	1
1	8	5	65	2	1	13.8	3	3	210	758.571	1.705	64	22.0156	1	1	2	8.5	1
1	8	1	63	2	1	13.6	3	3	141.429	457.143	1.745	75	24.6303	2	0	9	4	0
1	9	2	38	2	1	15	3	1	34.2857	282.857	1.688	92.1	32.3232	2	0	9	5	0
1	9	6	52	2	1	16	3	3	8.57143	311.429	1.76	92	29.7004	2	0	14	5	0
1	9	4	25	2	1	15	1	2	167.143	437.143	1.74	71	23.4509	2	0	8	5	0
1	8	3	0	2	1	14	3	3	25.7143	458.571	1.665	55	19.8397	1	0	10	5	0
1	8	1	26	2	1	13.5	3	3	77.1429	514.286	1.536	43.3	18.3529	1	0	11	5	0
1	9	2	21	2	1	15	3	3	55.7143	751.429	1.722	58.8	19.8295	1	0	8	5	0
1	9	4	22	2	1	14.9	4	3	0	882.857	1.68	79	27.9904	2	0	14	5	0
1	9	3	1	2	1	15	3	3	165	960	1.84	77	22.7434	1	0	6	5	0
1	9	5	53	2	1	14.8	3	3	21.4286	518.571	1.75	56	18.2857	1	0	12	5.5	0
1	8	4	27	2	1	13.9	2	1	17.1429	171.429	1.678	52.6	18.6811	1	1	5	6	0
1	8	1	67	2	1	13.3	2	2	0	198.571	1.67	52	18.6453	1	0	7	6	0
1	7	1	34	2	1	13.1	3	3	25.7143	232.857	1.59	61	24.1288	2	1	4	6	0
1	8	6	58	2	1	13.3	4	4	51.4286	248.571	1.7	70	24.2215	2	1	2	6	0
1	8	2	59	2	1	13.8	3	3	0	264.286	1.59	57	22.5466	1	1	4	6	0
1	8	5	61	2	1	13.3	3	3	21.4286	301.429	1.63	59	22.2063	2	1	4	6	0
1	8	6	64	2	1	13.4	3	3	85.7143	368.571	1.62	44	16.7657	1	1	4	6	0
1	8	5	60	2	1	13.9	3	3	25.7143	424.286	1.78	52	16.4121	1	0	7	6	0
1	8	4	14	2	1	13.3	3	3	36.4286	411.429	1.574	69.3	27.972	2	0	9	6	0
1	8	1	61	2	1	13.8	3	3	48.5714	435.714	1.755	63	20.4544	1	1	5	6	0
1	8	7	54	2	1	13.8	3	3	77.1429	467.143	1.71	63	21.5451	1	0	8	6	0
1	8	3	53	2	1	13.2	3	2	150	516.429	1.68	48	17.0068	1	1	3	6	0
1	8	1	28	2	1	13.9	3	3	274.286	562.857	1.652	45	16.4889	1	1	5	6	0
1	8	2	28	2	1	13.2	3	3	91.4286	604.286	1.719	60.5	20.474	1	0	7	6	0
1	8	2	30	2	1	13.9	3	1	22.8571	611.429	1.624	51.1	19.3753	1	1	5	6	0
1	8	4	32	2	1	13.8	3	3	42.8571	280	1.549	57.5	23.9643	2	0	10	6.5	0
1	8	7	51	2	1	13.7	3	3	17.1429	265.714	1.645	48	17.7382	1	0	6	6.5	0
1	8	2	29	2	1	13.5	3	3	17.1429	422.857	1.727	51.4	17.2337	1	0	8	6.5	0
1	9	1	8	2	2	14.6	3	3	0	65.7143	1.72	64	21.6333	1	1	2	8	2
1	9	6	6	2	2	14.2	3	3	42.8571	121.429	1.64	48	17.8465	1	1	1	8	2
1	8	4	7	2	2	14	2	3	94.2857	137.143	1.622	51.1	19.4231	1	1	4	8	2
1	8	2	13	2	2	14.8	3	3	8.57143	204.286	1.534	49.6	21.0781	1	1	1	8	2
1	9	2	5	2	2	14.8	4	4	6.42857	217.143	1.435	49.7	24.1353	2	1	4	8	2
1	9	2	7	2	2	14.2	4	4	17.1429	222.857	1.656	54.4	19.8371	1	1	0	8	2
1	9	6	4	2	2	15	3	3	2.85714	248.571	1.61	50	19.2894	1	1	4	8	2
1	9	6	10	2	2	14.4	3	3	92.8571	300	1.53	48	20.5049	1	1	1	8	2
1	8	3	6	2	2	14.1	3	3	34.2857	281.429	1.59	45	17.7999	1	1	3	8	2
1	9	6	25	2	2	14.9	3	3	85.7143	284.286	1.64	54	20.0773	1	1	2	8	2
1	8	2	15	2	2	14.1	3	3	0	316.429	1.583	42.4	16.9201	1	1	3	8	2
1	8	2	3	2	2	14	3	3	51.4286	318.714	1.61	49	18.9036	1	1	2	8	2
1	9	1	2	2	2	14.7	4	4	37.1429	320	1.64	41	15.2439	1	1	4	8	2
1	9	2	14	2	2	14.9	4	4	42.8571	323.571	1.58	49	19.6283	1	1	4	8	2
1	9	6	3	2	2	14.9	3	3	60	334.286	1.67	65	23.3067	2	1	2	8	2
1	8	7	4	2	2	14	3	3	0	348.571	1.68	61	21.6128	1	1	4	8	2
1	9	5	4	2	2	14.3	3	2	300	378.571	1.71	61	20.8611	1	1	0	8	2
1	9	4	3	2	2	14.8	3	3	10.7143	407.143	1.61	55	21.2183	1	1	0	8	2
1	9	4	10	2	2	14.9	3	2	21.4286	428.571	1.62	47	17.9089	1	1	3	8	2
1	9	2	18	2	2	14.1	2	3	42.8571	442.857	1.604	48.9	19.0064	1	1	3	8	2
1	9	2	6	2	2	14.6	3	3	0	505.714	1.61	42	16.2031	1	0	6	8	2
1	8	2	16	2	2	14	3	3	51.4286	600.714	1.655	43.4	15.8451	1	1	5	8	2
1	8	1	1	2	2	14	2	3	80	604.286	1.595	71	27.9085	2	1	3	8	2
1	8	1	11	2	2	14.1	3	3	81.4286	610	1.629	56	21.1031	1	1	5	8	2
1	8	5	6	2	2	14.2	4	4	85.7143	707.143	1.65	47	17.2635	1	1	3	8	2
1	9	4	3	2	2	14.5	2	1	0	775.714	1.66	55	19.9594	1	1	2	8	2
1	9	2	1	2	2	14.4	2	2	17.1429	887.143	1.564	45.9	18.7646	1	1	4	8	2
1	9	2	10	2	2	14.7	2	4	38.5714	874.286	1.525	42.5	18.2747	1	0	6	8	2
1	8	2	20	2	2	14.2	3	3	77.1429	320	1.657	55.7	20.2866	1	1	3	8.5	2
1	8	1	12	2	2	14	3	3	180	532.143	1.545	43	18.0141	1	1	1	8.5	2
1	7	4	20	2	2	13.1	3	3	34.2857	142.857	1.508	43.4	19.0848	1	1	5	9	2
1	7	7	1	2	2	13.2	2	2	0	203.571	1.63	67	25.2174	2	1	2	9	2
1	8	4	9	2	2	14	3	3	0	282.857	1.6	54.4	21.25	1	1	1	9	2
1	8	1	9	2	2	13.4	3	3	77.1429	327.143	1.625	51	19.3136	1	1	3	9	2
1	8	2	3	2	2	13.4	3	3	94.2857	327.143	1.639	46.8	17.4216	1	0	8	9	2
1	8	6	3	2	2	13.2	3	3	120	411.429	1.6	44	17.1875	1	1	0	9	2
1	9	6	9	2	2	15	3	3	85.7143	465.714	1.69	58	20.3074	1	1	0	9	2
1	8	1	13	2	2	14.1	2	2	154.286	441.429	1.58	51	20.4294	1	1	4	9	2
1	8	6	7	2	2	13.3	3	3	30	448.571	1.68	59	20.9042	1	1	1	9	2
1	8	3	3	2	2	13.3	3	3	45.7143	454.286	1.64	55	20.4491	1	1	5	9	2
1	8	3	1	2	2	14.1	3	4	21.4286	484.286	1.535	43	18.2495	1	1	5	9	2
1	9	4	11	2	2	14.8	1	1	8.57143	607.143	1.57	64	25.9645	2	1	3	9	2
1	8	5	2	2	2	13.3	4	4	111.429	756.429	1.72	88	29.7458	2	1	2	9	2
1	9	2	11	2	2	14.3	3	3	0	908.571	1.476	53.4	24.5114	2	1	5	9	2
1	8	1	5	2	2	13.7	3	3	60	234.286	1.59	40	15.8222	1	1	1	10	2
1	7	1	13	2	2	13.1	2	2	42.8571	248.571	1.58	37	14.8213	1	0	6	10	2
1	8	2	6	2	2	13.8	3	3	25.7143	263.571	1.59	55	21.7555	1	0	6	10	2
1	7	1	16	2	2	13.1	4	4	60	330	1.56	39	16.0256	1	0	6	10	2
1	9	1	14	2	2	15.1	3	3	68.5714	132.857	1.65	51	18.7328	1	1	3	6	1
1	9	1	15	2	2	14.2	3	3	15.7143	156.429	1.69	68	23.8087	2	1	2	6	1
1	9	4	1	2	2	15	2	4	22.8571	184.286	1.72	60	20.2812	1	0	6	6	1
1	9	1	10	2	2	15.1	2	3	77.1429	222.857	1.61	49	18.9036	1	1	3	6	1
1	9	1	6	2	2	14.3	3	3	85.7143	327.857	1.66	72	26.1286	2	0	6	6	1
1	9	5	20	2	2	15.1	2	3	92.8571	298.571	1.65	51	18.7328	1	1	4	6	1
1	9	2	5	2	2	14.4	3	1	14.2857	323.571	1.65	61	22.4059	1	1	5	6	1
1	9	1	2	2	2	14.7	3	3	8.57143	326.429	1.54	44	18.5529	1	0	7	6	1
1	9	1	18	2	2	14.4	3	3	11.4286	342.857	1.68	54	19.1327	1	1	4	6	1
1	9	2	7	2	2	14.3	2	3	66.4286	342.857	1.71	92	31.4627	2	1	5	6	1
1	9	5	17	2	2	15.1	2	2	21.4286	342.857	1.63	53	19.9481	1	1	4	6	1
1	9	6	11	2	2	14.3	3	3	42.8571	345.714	1.65	59	21.6713	1	0	9	6	1
1	9	2	11	2	2	14.6	3	3	98.5714	375.714	1.58	50	20.0288	1	0	7	6	1
1	9	1	4	2	2	14.3	3	3	102.857	387.143	1.61	57	21.9899	1	1	5	6	1
1	9	4	12	2	2	14.7	4	4	34.2857	407.143	1.69	53	18.5568	1	1	5	6	1
1	9	6	12	2	2	14.7	3	3	45	415	1.73	71	23.7228	2	0	10	6	1
1	9	4	14	2	2	14.5	3	4	0	470.857	1.71	57	19.4932	1	0	8	6	1
1	9	1	7	2	2	14.6	3	3	23	442.857	1.62	41	15.6226	1	0	7	6	1
1	9	5	14	2	2	14.8	3	3	25.7143	455.714	1.69	53	18.5568	1	1	4	6	1
1	9	2	2	2	2	14.7	3	3	90	830	1.56	36	14.7929	1	0	6	6	1
1	9	5	7	2	2	14.9	3	3	90	470	1.61	43	16.5889	1	1	4	6	1
1	9	1	5	2	2	14.8	1	4	25.7143	474.286	1.66	50	18.1449	1	0	12	6	1
1	9	4	14	2	2	14.4	3	3	0	477.143	1.66	79	28.6689	2	1	3	6	1
1	9	1	2	2	2	14.6	3	3	150	480	1.7	70	24.2215	2	1	3	6	1
1	9	4	14	2	2	14.5	4	4	0	512.857	1.59	52	20.5688	1	1	5	6	1
1	9	1	11	2	2	14.9	3	3	64.2857	527.143	1.6	61	23.8281	2	1	4	6	1
1	9	6	67	2	2	14.5	3	3	0	531.429	1.69	57	19.9573	1	0	6	6	1
1	8	5	7	2	2	14	3	3	68.5714	812.857	1.64	48	17.8465	1	0	11	6	1
1	9	1	13	2	2	14.9	3	3	64.2857	694.286	1.65	62	22.7732	1	0	7	6	1
1	9	4	5	2	2	14.4	4	4	34.2857	960	1.57	69	27.993	2	0	9	6	1
1	8	1	14	2	2	14	3	3	81.4286	805.714	1.584	51.7	20.6054	1	0	6	6	1
1	9	6	1	2	2	14.2	3	3	48.5714	278.571	1.59	41	16.2177	1	1	5	6.5	1
1	9	6	14	2	2	14.2	3	3	34.2857	322.857	1.59	42	16.6133	1	1	4	6.5	1
1	9	6	8	2	2	14.5	3	3	0	330	1.62	49	18.6709	1	0	7	6.5	1
1	9	4	9	2	2	15.1	2	2	64.2857	377.857	1.67	53	19.0039	1	0	6	6.5	1
1	9	5	2	2	2	14.5	3	3	32.1429	447.143	1.73	65	21.7181	1	0	7	6.5	1
1	9	5	8	2	2	14.8	3	3	38.5714	467.143	1.66	56	20.3223	1	1	3	6.5	1
1	8	7	9	2	2	13.9	3	3	21.4286	80.7143	1.605	42	16.3042	1	1	3	7	1
1	9	1	1	2	2	14.4	3	3	0	141.429	1.66	64	23.2254	2	1	4	7	1
1	7	1	3	2	2	13.1	4	4	31.4286	143.571	1.64	67	24.9108	2	1	1	7	1
1	9	1	9	2	2	14.3	3	2	28.5714	175.714	1.48	51	23.2834	2	1	2	7	1
1	8	6	15	2	2	13.2	3	3	17.1429	197.857	1.58	41	16.4237	1	0	7	7	1
1	9	4	1	2	2	14.8	2	2	0	232.857	1.54	46	19.3962	1	1	3	7	1
1	9	6	16	2	2	14.8	3	2	60	238.571	1.72	73	24.6755	2	1	3	7	1
1	8	2	9	2	2	13.5	2	3	24.2857	293.571	1.615	55	21.0871	1	1	2	7	1
1	9	6	17	2	2	15	3	3	81.4286	252.857	1.72	63	21.2953	1	1	2	7	1
1	8	1	3	2	2	13.8	2	1	94.2857	267	1.625	70	26.5089	2	1	3	7	1
1	8	4	8	2	2	13.2	3	3	18.5714	270	1.662	55.5	20.0924	1	1	4	7	1
1	9	4	16	2	2	14.9	3	3	29.2857	280.714	1.65	53	19.4674	1	1	4	7	1
1	9	1	11	2	2	14.6	3	3	54.2857	291.429	1.68	76	26.9274	2	1	5	7	1
1	9	5	13	2	2	14.6	3	3	27.8571	292.143	1.58	48	19.2277	1	0	7	7	1
1	9	6	9	2	2	14.2	4	3	21.4286	292.857	1.62	48	18.2899	1	1	3	7	1
1	7	1	17	2	2	13.1	3	3	45.7143	304.286	1.6	41	16.0156	1	0	12	7	1
1	8	7	13	2	2	13.3	3	3	17.1429	305.714	1.61	40	15.4315	1	0	8	7	1
1	7	3	10	2	2	13.1	3	2	154.286	307.143	1.68	88	31.1791	2	0	8	7	1
1	8	7	3	2	2	13.5	3	3	132.857	314.286	1.69	52	18.2066	1	0	7	7	1
1	9	4	11	2	2	15.1	2	2	21.4286	321.429	1.69	63	22.0581	1	0	6	7	1
1	8	7	11	2	2	13.5	3	3	51.4286	322.143	1.72	41	13.8588	1	1	5	7	1
1	9	2	3	2	2	14.3	3	3	45.7143	327.143	1.55	39	16.2331	1	1	5	7	1
1	9	1	1	2	2	14.9	2	2	22.8571	347.857	1.7	79	27.3356	2	0	10	7	1
1	8	4	5	2	2	13.3	3	3	51.4286	333.571	1.646	65.3	24.102	2	1	4	7	1
1	8	5	4	2	2	13.7	3	3	94.2857	336.143	1.69	51	17.8565	1	1	4	7	1
1	9	2	8	2	2	14.2	3	3	21.4286	337.143	1.56	45	18.4911	1	1	4	7	1
1	8	1	16	2	2	14.1	2	2	84.7143	347.143	1.65	48	17.6309	1	0	6	7	1
1	8	7	15	2	2	14.3	2	1	64.2857	348.571	1.61	63	24.3046	2	1	3	7	1
1	9	1	16	2	2	15.1	3	1	94.2857	351.429	1.64	65	24.1672	2	1	4	7	1
1	8	2	21	2	2	14.2	3	3	2.14286	355.714	1.57	46.7	18.946	1	0	6	7	1
1	9	1	2	2	2	14.5	3	3	19.2857	392.143	1.59	54	21.3599	1	1	5	7	1
1	9	2	9	2	2	14.3	3	2	21.4286	385.714	1.538	53.3	22.5328	1	1	3	7	1
1	8	2	4	2	2	13.7	3	3	17.1429	387.857	1.569	54	21.9355	1	1	3	7	1
1	9	5	1	2	2	14.8	3	3	95	392.857	1.55	61	25.3902	2	0	6	7	1
1	9	4	9	2	2	14.2	2	2	68.5714	394.286	1.58	45	18.026	1	1	3	7	1
1	9	1	19	2	2	14.9	3	3	28.5714	397.143	1.63	48	18.0662	1	0	6	7	1
1	9	5	9	2	2	14.6	3	3	72.8571	405.714	1.59	51	20.1733	1	1	4	7	1
1	8	2	2	2	2	14	3	3	12.8571	411.429	1.704	63.8	21.9726	1	1	4	7	1
1	9	1	5	2	2	14.3	3	2	10	414.286	1.48	46	21.0007	1	1	4	7	1
1	8	6	4	2	2	14	3	3	150	417.143	1.64	54	20.0773	1	1	4	7	1
1	8	1	17	2	2	14.1	3	3	140	445.714	1.55	46.8	19.4797	1	1	5	7	1
1	9	2	12	2	2	14.7	3	3	0	420	1.594	57.8	22.7484	1	1	2	7	1
1	8	2	22	2	2	13.2	3	3	0	425	1.572	50.6	20.476	1	1	3	7	1
1	8	1	13	2	2	13.7	3	3	46.5714	429.714	1.665	95	34.2685	2	1	3	7	1
1	9	5	15	2	2	14.8	3	3	50	432.857	1.72	53	17.9151	1	1	3	7	1
1	9	1	12	2	2	14.9	2	2	7.14286	442.857	1.55	58	24.1415	2	0	7	7	1
1	8	1	8	2	2	13.5	2	2	115.714	447.143	1.62	53	20.1951	1	1	4	7	1
1	9	5	11	2	2	14.7	3	3	102.857	481.429	1.62	50	19.052	1	1	5	7	1
1	8	6	16	2	2	14.2	3	3	107.143	474.286	1.63	52	19.5717	1	1	5	7	1
1	8	1	11	2	2	13.7	3	3	77.1429	484.286	1.6	57	22.2656	1	1	5	7	1
1	8	6	1	2	2	13.3	3	3	57.1429	484.286	1.62	61	23.2434	2	1	1	7	1
1	9	5	6	2	2	14.5	3	3	175.714	487.143	1.61	50	19.2894	1	1	3	7	1
1	9	4	8	2	2	15.1	4	4	0	552.857	1.58	45	18.026	1	1	3	7	1
1	9	6	15	2	2	14.5	3	3	51.4286	556.429	1.63	51	19.1953	1	1	4	7	1
1	8	7	18	2	2	13.4	3	3	300	580	1.555	41	16.956	1	1	2	7	1
1	8	5	9	2	2	13.5	2	3	60	597.857	1.64	44	16.3593	1	0	8	7	1
1	9	6	18	2	2	14.7	3	3	0	611.429	1.56	47	19.313	1	1	4	7	1
1	9	4	9	2	2	15.1	4	4	0	642.143	1.56	50	20.5457	1	1	4	7	1
1	9	2	8	2	2	14.6	3	2	0	734.286	1.543	56.3	23.647	2	1	5	7	1
1	8	5	10	2	2	13.8	2	3	4.28571	822.857	1.635	66	24.6893	2	0	6	7	1
1	9	1	5	2	2	14.2	2	1	17.1429	917.143	1.62	48	18.2899	1	1	5	7	1
1	8	1	6	2	2	13.5	3	3	77.1429	258.571	1.605	53	20.5743	1	1	2	7.5	1
1	8	2	7	2	2	13.5	4	4	11.4286	267.857	1.58	54	21.6311	1	1	5	7.5	1
1	8	2	15	2	2	13.2	3	3	82.8571	277.143	1.61	43	16.5889	1	1	2	7.5	1
1	8	2	18	2	2	13.9	3	3	0	284.286	1.707	60	20.5913	1	0	8	7.5	1
1	8	6	8	2	2	13.4	3	2	107.143	288.571	1.68	45	15.9439	1	1	0	7.5	1
1	8	2	4	2	2	14	3	3	85.7143	344.286	1.64	48	17.8465	1	1	2	7.5	1
1	8	1	10	2	2	14.1	3	2	82.8571	351.429	1.605	48	18.6334	1	1	3	7.5	1
1	8	1	10	2	2	13.4	3	3	31.4286	357.143	1.572	55.7	22.5398	2	1	4	7.5	1
1	8	6	2	2	2	13.5	2	2	120	361.429	1.59	41	16.2177	1	1	3	7.5	1
1	7	4	2	2	2	13.1	4	3	41.4286	395.714	1.68	51	18.0697	1	0	6	7.5	1
1	8	3	4	2	2	14.1	2	1	32.1429	420	1.72	80	27.0416	2	1	4	7.5	1
1	8	3	9	2	2	13.3	3	3	38.5714	462.857	1.68	53	18.7783	1	0	7	7.5	1
1	7	5	11	2	2	13.1	3	3	111.429	495.714	1.59	59	23.3377	2	1	0	7.5	1
1	8	2	6	2	2	13.3	2	2	24.2857	587.143	1.549	43.5	18.1295	1	1	2	7.5	1
1	7	3	14	2	2	13.1	4	4	26.2857	129.429	1.522	51.3	22.1456	1	1	1	8	1
1	8	6	13	2	2	13.7	4	2	20	167.714	1.53	44	18.7962	1	1	4	8	1
1	8	2	12	2	2	13.7	3	3	7.14286	194.286	1.657	53.8	19.5946	1	1	1	8	1
1	8	1	16	2	2	13.6	3	3	4.28571	226.429	1.568	56.3	22.899	2	1	3	8	1
1	8	7	8	2	2	13.5	3	3	51.4286	209.286	1.6	51	19.9219	1	1	4	8	1
1	8	6	12	2	2	13.6	3	3	21.4286	215	1.52	39	16.8802	1	1	5	8	1
1	8	2	11	2	2	13.6	2	2	4.28571	216.429	1.629	59	22.2336	1	1	2	8	1
1	7	1	4	2	2	13.1	3	3	11.4286	221.429	1.69	67	23.4586	2	1	4	8	1
1	8	5	8	2	2	13.4	2	3	4.28571	222.143	1.66	90	32.6608	2	0	7	8	1
1	8	6	14	2	2	13.5	3	3	8.57143	223.571	1.59	51	20.1733	1	1	1	8	1
1	8	2	10	2	2	13.5	3	3	0	227.143	1.63	60	22.5827	1	1	2	8	1
1	8	6	10	2	2	13.9	3	3	28.5714	235	1.58	48	19.2277	1	1	4	8	1
1	7	1	1	2	2	13.1	3	3	21.4286	255.714	1.68	52	18.424	1	1	0	8	1
1	7	3	13	2	2	13.1	2	1	97.1429	257.143	1.6	58.4	22.8125	2	1	3	8	1
1	8	1	7	2	2	13.8	3	3	8.57143	257.143	1.575	56.5	22.7765	2	0	7	8	1
1	7	6	2	2	2	13.1	3	3	25.7143	262.857	1.56	57	23.4221	2	1	3	8	1
1	8	7	6	2	2	13.9	3	3	0	279.286	1.69	71	24.8591	2	1	2	8	1
1	8	2	10	2	2	13.9	2	3	6.85714	282	1.593	46.9	18.4817	1	0	6	8	1
1	8	7	7	2	2	13.9	3	3	214.286	284.286	1.66	42	15.2417	1	1	5	8	1
1	8	5	3	2	2	13.8	3	2	0	302.857	1.64	44	16.3593	1	1	3	8	1
1	7	6	15	2	2	13.1	3	3	68.5714	307.143	1.68	43	15.2353	1	1	2	8	1
1	8	3	52	2	2	13.8	4	4	57.1429	319.286	1.65	50	18.3655	1	1	1	8	1
1	8	4	2	2	2	13.9	3	3	51.4286	322.286	1.553	56.1	23.2605	2	0	12	8	1
1	8	1	15	2	2	13.3	3	3	31.4286	334.286	1.578	41.5	16.6661	1	1	2	8	1
1	8	1	2	2	2	13.3	3	3	25.7143	341.429	1.57	44.5	18.0535	1	1	3	8	1
1	8	2	23	2	2	13.2	3	3	128.571	342.857	1.635	51.9	19.4148	1	1	4	8	1
1	8	7	10	2	2	13.8	3	3	60	345	1.605	60	23.2917	2	1	0	8	1
1	7	3	10	2	2	13.1	3	3	0	347.143	1.591	47.5	18.7652	1	1	4	8	1
1	8	2	14	2	2	13.6	3	3	0	352.143	1.64	65	24.1672	2	1	4	8	1
1	8	6	5	2	2	13.3	3	3	75	374.286	1.56	59	24.2439	2	1	5	8	1
1	8	3	12	2	2	13.5	3	3	51.4286	432.857	1.575	53	21.3656	1	0	8	8	1
1	9	2	13	2	2	13.9	3	3	42.8571	432.857	1.7	63	21.7993	1	1	5	8	1
1	8	6	11	2	2	13.9	2	3	120	440	1.65	53	19.4674	1	1	3	8	1
1	8	2	1	2	2	13.5	3	3	25.7143	447.857	1.587	41.4	16.4379	1	1	2	8	1
1	8	5	12	2	2	13.3	4	4	74.2857	461.429	1.52	67	28.9993	2	1	2	8	1
1	7	1	2	2	2	13.1	3	3	12.8571	473.571	1.62	72	27.4348	2	0	6	8	1
1	8	2	12	2	2	13.4	3	3	0	508.571	1.71	55	18.8092	1	1	5	8	1
1	8	1	14	2	2	13.8	3	3	42.8571	538.571	1.555	43	17.7831	1	1	0	8	1
1	8	5	11	2	2	13.6	4	4	5.14286	560	1.515	59	25.7055	2	1	4	8	1
1	8	2	19	2	2	13.9	4	4	90	744.286	1.606	60	23.2627	2	1	1	8	1
1	8	2	9	2	2	13.5	3	3	0	570	1.6	47	18.3594	1	1	5	8	1
1	7	4	19	2	2	13.1	3	2	43.5714	745.714	1.631	66.7	25.0737	2	0	6	8	1
1	8	1	15	2	2	13.2	3	3	210	612.143	1.715	51	17.3397	1	1	1	8	1
1	7	7	2	2	2	13.1	3	3	188.571	614.286	1.63	73	27.4756	2	1	5	8	1
1	7	4	1	2	2	13.2	3	3	28.5714	629.286	1.72	58	19.6052	1	0	8	8	1
1	8	4	6	2	2	13.2	2	3	27.1429	661.429	1.626	72.2	27.3084	2	0	7	8	1
1	8	7	12	2	2	13.5	3	3	128.571	690	1.685	52	18.3149	1	1	4	8	1
1	8	7	1	2	2	13.9	3	3	197.143	771.429	1.73	58	19.3792	1	1	3	8	1
1	8	1	9	2	2	13.3	3	3	120	740	1.573	46.2	18.6717	1	1	0	8	1
1	8	1	12	2	2	13.2	3	3	20	788.571	1.641	57.2	21.2412	1	0	6	8	1
1	7	7	3	2	2	13.1	3	3	42.8571	860	1.6	56	21.875	1	1	5	8	1
1	8	2	9	2	2	13.5	3	3	47.1429	242.143	1.64	37	13.7567	1	1	5	8.5	1
1	8	7	17	2	2	13.9	3	3	85.7143	268.571	1.68	57	20.1956	1	1	2	8.5	1
1	8	2	5	2	2	13.2	3	3	12.8571	291.429	1.616	44.6	17.0786	1	1	5	8.5	1
1	9	1	1	2	2	14.9	3	3	2.14286	960	1.66	62	22.4996	1	0	16	4	0
1	9	5	16	2	2	14.7	3	3	30	718.571	1.64	52	19.3337	1	0	12	4.5	0
1	9	4	7	2	2	15.1	4	4	7.14286	392.143	1.68	62	21.9671	1	1	4	5	0
1	9	1	5	2	2	14.7	1	3	17.1429	410	1.55	46	19.1467	1	0	7	5	0
1	9	1	5	2	2	14.9	3	3	50	415.714	1.62	55	20.9572	1	0	13	5	0
1	9	4	8	2	2	14.2	3	3	47.8571	422.857	1.63	67	25.2174	2	0	7	5	0
1	9	4	13	2	2	16.2	3	3	192.857	488.571	1.68	59	20.9042	1	0	7	5	0
1	9	6	13	2	2	15.1	3	4	0	500.714	1.62	63	24.0055	2	0	13	5	0
1	8	4	1	2	2	13.8	3	3	42.8571	501.429	1.662	51.4	18.6081	1	0	15	5	0
1	9	1	3	2	2	15.1	4	4	47.1429	515.714	1.51	41	17.9817	1	0	9	5	0
1	9	2	9	2	2	14.4	3	2	80	565.714	1.6	47	18.3594	1	0	15	5	0
1	9	1	3	2	2	14.8	3	1	42.8571	575.714	1.63	76	28.6048	2	0	8	5	0
1	9	5	12	2	2	14.2	3	3	120	613.571	1.65	46	16.8962	1	0	9	5	0
1	9	4	11	2	2	15	3	3	4.28571	382.857	1.57	44	17.8506	1	0	7	5.5	0
1	9	5	21	2	2	15.7	3	3	150	402.857	1.68	56	19.8413	1	1	2	5.5	0
1	8	4	4	2	2	13.6	3	3	102.857	88.5714	1.544	48.3	20.2606	1	0	7	6	0
1	8	2	14	2	2	13.2	3	3	24.2857	182.857	1.62	47	17.9089	1	1	5	6	0
1	7	4	0	2	2	13.9	3	3	18.5714	347.143	1.63	49	18.4425	1	0	14	6	0
1	8	3	10	2	2	13.9	3	3	34.2857	380	1.635	54	20.2003	1	1	3	6	0
1	8	2	7	2	2	13.7	3	3	30	415.714	1.7	59	20.4152	1	1	4	6	0
1	8	1	4	2	2	13.9	2	3	42.8571	428.571	1.645	51.7	19.1055	1	0	8	6	0
1	8	2	17	2	2	13.6	2	2	125.714	455.714	1.67	47.4	16.9959	1	1	5	6	0
1	8	2	16	2	2	13.3	3	3	30	592.143	1.63	50	18.8189	1	0	6	6	0
1	8	2	8	2	2	13.8	4	4	19.2857	619.286	1.615	56.5	21.6622	1	0	7	6	0
[truncated: 6 more rows]
